# Supplementary material for: Small extracellular vesicles from young plasma reverse age-related functional declines by improving mitochondrial energy metabolism
Source: Nat Aging. 2024 Apr 16;4(6):814–38. doi: 10.1038/s43587-024-00612-4 (PMC11186790; doi:10.1038/s43587-024-00612-4)
Supplement: Supplementary file 4 — Unprocessed images and statistical source data. [file 43587_2024_612_MOESM4_ESM.xlsx]

## Sheet: fig1a
Days	PBS→Aged	Young sEV→Aged
800	1
900	1
937	1
950	1
950	1
1006	1
1012	1
1025	1
1052	1
830		1
980		1
1056		1
1059		1
1071		1
1126		1
1240		1
1266		1
Comparison of Survival Curves
Log-rank (Mantel-Cox) test
Chi square	8.33
df	1
P value	0.0039
P value summary	**
Are the survival curves sig different?	Yes
Gehan-Breslow-Wilcoxon test
Chi square	5.675
df	1
P value	0.0172
P value summary	*
Are the survival curves sig different?	Yes
Median survival
PBS→Aged	950
Young sEV→Aged	1065
Ratio (and its reciprocal)	0.892	1.121
95% CI of ratio	0.3442 to 2.312	0.4325 to 2.906
Hazard Ratio (Mantel-Haenszel)	A/B	B/A
Ratio (and its reciprocal)	6.304	0.1586
95% CI of ratio	1.806 to 22.01	0.04543 to 0.5538
Hazard Ratio (logrank)	A/B	B/A
Ratio (and its reciprocal)	3.148	0.3176
95% CI of ratio	1.070 to 9.264	0.1079 to 0.9348

## Sheet: fig1c
PBS→Young	PBS→Young	PBS→Young	PBS→Young	PBS→Young	PBS→Young	PBS→Young	PBS→Young	PBS→Young	PBS→Young	PBS→Aged	PBS→Aged	PBS→Aged	PBS→Aged	PBS→Aged	PBS→Aged	PBS→Aged	PBS→Aged	PBS→Aged	PBS→Aged	Young sEV→Aged	Young sEV→Aged	Young sEV→Aged	Young sEV→Aged	Young sEV→Aged	Young sEV→Aged	Young sEV→Aged	Young sEV→Aged	Young sEV→Aged	Young sEV→Aged
0.0322561	0.016129	0.016129	0.016129	0.016129	0.0322561	0.0322561	0.0483871	0.0322561	0.0322561	0.467742	0.370968	0.354839	0.290323	0.306452	0.387097	0.370968	0.225806	0.290323	0.403226	0.193548	0.080645	0.145161	0.080645	0.112903	0.112903	0.080645	0.112903	0.096774	0.080645
Table Analyzed
Data sets analyzed	A-C
ANOVA summary
F	132
P value	<0.0001
P value summary	****
Significant diff. among means (P < 0.05)?	Yes
R square	0.9072
Brown-Forsythe test
F (DFn	DFd)	5.905 (2	27)
P value	0.0075
P value summary	**
Are SDs significantly different (P < 0.05)?	Yes
Bartlett's test
Bartlett's statistic (corrected)	21.33
P value	<0.0001
P value summary	****
Are SDs significantly different (P < 0.05)?	Yes
ANOVA table	SS	DF	MS	F (DFn	DFd)	P value
Treatment (between columns)	0.5499	2	0.2749	F (2	27) = 132.0	P<0.0001
Residual (within columns)	0.05624	27	0.002083
Total	0.6061	29
Data summary
Number of treatments (columns)	3
Number of values (total)	30
Number of families	1
Number of comparisons per family	3
Alpha	0.05
Bonferroni's multiple comparisons test	Mean Diff.	95.00% CI of diff.	Significant?	Summary	Adjusted P Value
PBS→Young vs. PBS→Aged	-0.3194	-0.3715 to -0.2673	Yes	****	<0.0001	A-B
PBS→Young vs. Young sEV→Aged	-0.08226	-0.1344 to -0.03016	Yes	**	0.0012	A-C
PBS→Aged vs. Young sEV→Aged	0.2371	0.1850 to 0.2892	Yes	****	<0.0001	B-C
Test details	Mean 1	Mean 2	Mean Diff.	SE of diff.	n1	n2	t	DF
PBS→Young vs. PBS→Aged	0.02742	0.3468	-0.3194	0.02041	10	10	15.65	27
PBS→Young vs. Young sEV→Aged	0.02742	0.1097	-0.08226	0.02041	10	10	4.03	27
PBS→Aged vs. Young sEV→Aged	0.3468	0.1097	0.2371	0.02041	10	10	11.62	27

## Sheet: fig1d
PBS→Aged	PBS→Aged	PBS→Aged	PBS→Aged	PBS→Aged	Young sEV→Aged	Young sEV→Aged	Young sEV→Aged	Young sEV→Aged	Young sEV→Aged	PBS→Young	PBS→Young	PBS→Young	PBS→Young	PBS→Young
30.8	15.4	26.3	23.7	24.1	49.4	48.2	43.2	41.5	39.5	41.9	65.2	59.5	45.6	46
Table Analyzed
Data sets analyzed	A-C
ANOVA summary
F	20.17
P value	0.0001
P value summary	***
Significant diff. among means (P < 0.05)?	Yes
R square	0.7707
Brown-Forsythe test
F (DFn	DFd)	0.8440 (2	12)
P value	0.454
P value summary	ns
Are SDs significantly different (P < 0.05)?	No
Bartlett's test
Bartlett's statistic (corrected)	2.853
P value	0.2401
P value summary	ns
Are SDs significantly different (P < 0.05)?	No
ANOVA table	SS	DF	MS	F (DFn	DFd)	P value
Treatment (between columns)	2043	2	1021	F (2	12) = 20.17	P=0.0001
Residual (within columns)	607.7	12	50.64
Total	2651	14
Data summary
Number of treatments (columns)	3
Number of values (total)	15
Number of families	1
Number of comparisons per family	3
Alpha	0.05
Tukey's multiple comparisons test	Mean Diff.	95.00% CI of diff.	Significant?	Summary	Adjusted P Value
PBS→Aged vs. Young sEV→Aged	-20.3	-32.31 to -8.293	Yes	**	0.0019	A-B
PBS→Aged vs. PBS→Young	-27.58	-39.59 to -15.57	Yes	***	0.0001	A-C
Young sEV→Aged vs. PBS→Young	-7.28	-19.29 to 4.727	No	ns	0.2761	B-C
Test details	Mean 1	Mean 2	Mean Diff.	SE of diff.	n1	n2	q	DF
PBS→Aged vs. Young sEV→Aged	24.06	44.36	-20.3	4.501	5	5	6.379	12
PBS→Aged vs. PBS→Young	24.06	51.64	-27.58	4.501	5	5	8.666	12
Young sEV→Aged vs. PBS→Young	44.36	51.64	-7.28	4.501	5	5	2.288	12

## Sheet: fig1e
PBS→Aged	PBS→Aged	PBS→Aged	PBS→Aged	PBS→Aged	Young sEV→Aged	Young sEV→Aged	Young sEV→Aged	Young sEV→Aged	Young sEV→Aged	PBS→Young	PBS→Young	PBS→Young	PBS→Young	PBS→Young
48.8	40.4	44.4444	47	40.7767	80.1	75.8	58.6957	62.069	61.9565	68.8	62.5	76.25	62.7451	71.6667
Table Analyzed
Data sets analyzed	A-C
ANOVA summary
F	20.21
P value	0.0001
P value summary	***
Significant diff. among means (P < 0.05)?	Yes
R square	0.7711
Brown-Forsythe test
F (DFn	DFd)	0.7945 (2	12)
P value	0.4742
P value summary	ns
Are SDs significantly different (P < 0.05)?	No
Bartlett's test
Bartlett's statistic (corrected)	3.019
P value	0.2211
P value summary	ns
Are SDs significantly different (P < 0.05)?	No
ANOVA table	SS	DF	MS	F (DFn	DFd)	P value
Treatment (between columns)	1885	2	942.6	F (2	12) = 20.21	P=0.0001
Residual (within columns)	559.6	12	46.63
Total	2445	14
Data summary
Number of treatments (columns)	3
Number of values (total)	15
Number of families	1
Number of comparisons per family	3
Alpha	0.05
Tukey's multiple comparisons test	Mean Diff.	95.00% CI of diff.	Significant?	Summary	Adjusted P Value
PBS→Aged vs. Young sEV→Aged	-23.44	-34.96 to -11.92	Yes	***	0.0004	A-B
PBS→Aged vs. PBS→Young	-24.11	-35.63 to -12.59	Yes	***	0.0003	A-C
Young sEV→Aged vs. PBS→Young	-0.6681	-12.19 to 10.85	No	ns	0.9869	B-C
Test details	Mean 1	Mean 2	Mean Diff.	SE of diff.	n1	n2	q	DF
PBS→Aged vs. Young sEV→Aged	44.28	67.72	-23.44	4.319	5	5	7.676	12
PBS→Aged vs. PBS→Young	44.28	68.39	-24.11	4.319	5	5	7.894	12
Young sEV→Aged vs. PBS→Young	67.72	68.39	-0.6681	4.319	5	5	0.2188	12

## Sheet: fig1g
PBS→Young	PBS→Young	PBS→Young	PBS→Aged	PBS→Aged	PBS→Aged	PBS→Aged	PBS→Aged	Young sEV→Aged	Young sEV→Aged	Young sEV→Aged	Young sEV→Aged	Young sEV→Aged
8	7	8	0	0	0	0	0	6	6	5	0	0
Table Analyzed
Data sets analyzed	A-C
ANOVA summary
F	13.93
P value	0.0013
P value summary	**
Significant diff. among means (P < 0.05)?	Yes
R square	0.7358
Brown-Forsythe test
F (DFn	DFd)	3.380 (2	10)
P value	0.0756
P value summary	ns
Are SDs significantly different (P < 0.05)?	No
Bartlett's test
Bartlett's statistic (corrected)
P value
P value summary
Are SDs significantly different (P < 0.05)?
ANOVA table	SS	DF	MS	F (DFn	DFd)	P value
Treatment (between columns)	111.1	2	55.53	F (2	10) = 13.93	P=0.0013
Residual (within columns)	39.87	10	3.987
Total	150.9	12
Data summary
Number of treatments (columns)	3
Number of values (total)	13
Number of families	1
Number of comparisons per family	3
Alpha	0.05
Tukey's multiple comparisons test	Mean Diff.	95.00% CI of diff.	Significant?	Summary	Adjusted P Value
PBS→Young vs. PBS→Aged	7.667	3.669 to 11.66	Yes	***	0.001	A-B
PBS→Young vs. Young sEV→Aged	4.267	0.2694 to 8.264	Yes	*	0.0369	A-C
PBS→Aged vs. Young sEV→Aged	-3.4	-6.862 to 0.06171	No	ns	0.0542	B-C
Test details	Mean 1	Mean 2	Mean Diff.	SE of diff.	n1	n2	q	DF
PBS→Young vs. PBS→Aged	7.667	0	7.667	1.458	3	5	7.436	10
PBS→Young vs. Young sEV→Aged	7.667	3.4	4.267	1.458	3	5	4.138	10
PBS→Aged vs. Young sEV→Aged	0	3.4	-3.4	1.263	5	5	3.808	10

## Sheet: fig1h
PBS→Young	PBS→Young	PBS→Young	PBS→Young	PBS→Young	PBS→Aged	PBS→Aged	PBS→Aged	PBS→Aged	PBS→Aged	Young sEV→Aged	Young sEV→Aged	Young sEV→Aged	Young sEV→Aged	Young sEV→Aged
9	8	8	9	8	5	3	4	4	6	9	8	7	8	7
Table Analyzed
Data sets analyzed	A-C
ANOVA summary
F	30.35
P value	<0.0001
P value summary	****
Significant diff. among means (P < 0.05)?	Yes
R square	0.8349
Brown-Forsythe test
F (DFn	DFd)	0.4615 (2	12)
P value	0.641
P value summary	ns
Are SDs significantly different (P < 0.05)?	No
Bartlett's test
Bartlett's statistic (corrected)	1.804
P value	0.4057
P value summary	ns
Are SDs significantly different (P < 0.05)?	No
ANOVA table	SS	DF	MS	F (DFn	DFd)	P value
Treatment (between columns)	46.53	2	23.27	F (2	12) = 30.35	P<0.0001
Residual (within columns)	9.2	12	0.7667
Total	55.73	14
Data summary
Number of treatments (columns)	3
Number of values (total)	15
Number of families	1
Number of comparisons per family	3
Alpha	0.05
Tukey's multiple comparisons test	Mean Diff.	95.00% CI of diff.	Significant?	Summary	Adjusted P Value
PBS→Young vs. PBS→Aged	4	2.523 to 5.477	Yes	****	<0.0001	A-B
PBS→Young vs. Young sEV→Aged	0.6	-0.8774 to 2.077	No	ns	0.5417	A-C
PBS→Aged vs. Young sEV→Aged	-3.4	-4.877 to -1.923	Yes	***	0.0001	B-C
Test details	Mean 1	Mean 2	Mean Diff.	SE of diff.	n1	n2	q	DF
PBS→Young vs. PBS→Aged	8.4	4.4	4	0.5538	5	5	10.22	12
PBS→Young vs. Young sEV→Aged	8.4	7.8	0.6	0.5538	5	5	1.532	12
PBS→Aged vs. Young sEV→Aged	4.4	7.8	-3.4	0.5538	5	5	8.683	12

## Sheet: fig1i
fig1i-CO2
	PBS→Young	PBS→Young	PBS→Young	PBS→Young	PBS→Young	PBS →Aged	PBS →Aged	PBS →Aged	PBS →Aged	PBS →Aged	PBS →Aged	Young sEV→Aged	Young sEV→Aged	Young sEV→Aged	Young sEV→Aged	Young sEV→Aged	Young sEV→Aged
Total	3658.4	3758.75	3894.59	3356.93	3739.75	3155.05	3115.23	2981.29	3046.83	2756.32	2781.07	3185.59	3215.03	3294.22	3373.89	3100.67	3039.31
Light	2723.78	3105.86	3231.51	3433.32	3391.81	2802.11	2781.46	2604.35	2663.6	2451.84	2457.71	2665.5	2820.67	2775.74	2951.81	2950.51	2676.08
Dark	3324.39	3610.14	4258.14	4007.47	4496.44	3506.29	3501.79	3305.64	3205.03	3051.23	3030.75	3691.74	3662.55	3889.6	3844.03	3378.3	3516.39
fig1i-HEAT
	PBS→Aged	PBS→Aged	PBS→Aged	PBS→Aged	PBS→Aged	PBS→Aged	Young sEV→Aged	Young sEV→Aged	Young sEV→Aged	Young sEV→Aged	Young sEV→Aged	Young sEV→Aged	PBS→Young	PBS→Young	PBS→Young	PBS→Young	PBS→Young
Total	16.4657	16.1663	15.9596	14.5696	15.5458	14.9519	16.6412	16.8338	16.9373	17.4969	16.2135	16.1533	19.3073	19.9155	20.4374	18.3884	19.7408
Light	15.2761	14.7922	14.6122	14.2989	13.4407	13.7848	14.8123	15.4165	15.2009	16.1683	15.4508	15.2022	17.9857	18.7473	18.6634	17.8854	17.9059
Dark	17.4136	17.3225	16.7494	16.4061	15.4984	15.7187	18.2281	18.4683	18.9999	18.813	16.9996	17.1841	20.925	20.7183	22.5024	18.8557	21.5025
fig1i-locomotor
	PBS→Young	PBS→Young	PBS→Young	PBS→Young	PBS→Young	PBS→Aged	PBS→Aged	PBS→Aged	PBS→Aged	PBS→Aged	PBS→Aged	Young sEV→Aged	Young sEV→Aged	Young sEV→Aged	Young sEV→Aged	Young sEV→Aged	Young sEV→Aged
Total	5197.53	4788.38	7541.13	5051.74	10058.7	3182.21	3055.89	3228.88	2641.92	3572.99	3411.68	4115.43	3843.05	4238.77	4309.81	5096.54	3958.3
Light	3659.54	4047.27	4076.03	5081.14	6272.72	2322.81	2980.78	2593.06	1805.35	1915.97	2841.65	2422.29	3073.89	4332.49	3112.49	2597.64	2603.61
Dark	7205.68	6041.55	11817.4	5521.24	11405.3	3790.75	3601.22	3685.86	3359.59	4175	3745.94	6877.27	4896.39	6132.03	4951.97	5840.18	7115.36
fig1i-O2
	PBS→Young	PBS→Young	PBS→Young	PBS→Young	PBS→Young	PBS→Aged	PBS→Aged	PBS→Aged	PBS→Aged	PBS→Aged	PBS→Aged	Young sEV→Aged	Young sEV→Aged	Young sEV→Aged	Young sEV→Aged	Young sEV→Aged	Young sEV→Aged
Total	3872.4	3998.51	4092.89	3723.8	3959.61	3284.42	3217.78	2923.41	3194.55	3013.39	3107.94	3328.59	3389.92	3378	3516.08	3245.89	3243.91
Light	3676.7	3828.14	3802	3678	3663.92	3074.56	3000.7	2947.03	2881.29	2742.62	2794.17	3049.71	3138.3	3113	3301.78	3125.67	3076.81
Dark	4128.81	4110.61	4456.44	3766.44	4258.47	3459	3412.47	3314.56	3286.4	3106.86	3139.77	3569.06	3657.4	3713.43	3685.25	3405.59	3451.63
fig1i-CO2-Total
Table Analyzed
Data sets analyzed	A-C
ANOVA summary
F	25.98
P value	<0.0001
P value summary	****
Significant diff. among means (P < 0.05)?	Yes
R square	0.7878
Brown-Forsythe test
F (DFn	DFd)	0.2352 (2	14)
P value	0.7935
P value summary	ns
Are SDs significantly different (P < 0.05)?	No
Bartlett's test
Bartlett's statistic (corrected)	0.9845
P value	0.6113
P value summary	ns
Are SDs significantly different (P < 0.05)?	No
ANOVA table	SS	DF	MS	F (DFn	DFd)	P value
Treatment (between columns)	1405059	2	702529	F (2	14) = 25.98	P<0.0001
Residual (within columns)	378550	14	27039
Total	1783609	16
Data summary
Number of treatments (columns)	3
Number of values (total)	17
Number of families	1
Number of comparisons per family	3
Alpha	0.05
Tukey's multiple comparisons test	Mean Diff.	95.00% CI of diff.	Significant?	Summary	Adjusted P Value
PBS→Young vs. PBS→Aged	709	448.4 to 969.7	Yes	****	<0.0001	A-B
PBS→Young vs. Young sEV→Aged	480.2	219.6 to 740.8	Yes	***	0.0007	A-C
PBS→Aged vs. Young sEV→Aged	-228.8	-477.3 to 19.66	No	ns	0.073	B-C
Test details	Mean 1	Mean 2	Mean Diff.	SE of diff.	n1	n2	q	DF
PBS→Young vs. PBS→Aged	3682	2973	709	99.57	5	6	10.07	14
PBS→Young vs. Young sEV→Aged	3682	3201	480.2	99.57	5	6	6.821	14
PBS→Aged vs. Young sEV→Aged	2973	3201	-228.8	94.94	6	6	3.408	14
fig1i-CO2-Light
Table Analyzed
Data sets analyzed	A-C
ANOVA summary
F	11.36
P value	0.0012
P value summary	**
Significant diff. among means (P < 0.05)?	Yes
R square	0.6188
Brown-Forsythe test
F (DFn	DFd)	1.061 (2	14)
P value	0.3725
P value summary	ns
Are SDs significantly different (P < 0.05)?	No
Bartlett's test
Bartlett's statistic (corrected)	3.167
P value	0.2052
P value summary	ns
Are SDs significantly different (P < 0.05)?	No
ANOVA table	SS	DF	MS	F (DFn	DFd)	P value
Treatment (between columns)	845436	2	422718	F (2	14) = 11.36	P=0.0012
Residual (within columns)	520887	14	37206
Total	1366324	16
Data summary
Number of treatments (columns)	3
Number of values (total)	17
Number of families	1
Number of comparisons per family	3
Alpha	0.05
Tukey's multiple comparisons test	Mean Diff.	95.00% CI of diff.	Significant?	Summary	Adjusted P Value
PBS→Young vs. PBS→Aged	550.4	244.7 to 856.1	Yes	***	0.0009	A-B
PBS→Young vs. Young sEV→Aged	370.5	64.84 to 676.2	Yes	*	0.0175	A-C
PBS→Aged vs. Young sEV→Aged	-179.9	-471.3 to 111.6	No	ns	0.272	B-C
Test details	Mean 1	Mean 2	Mean Diff.	SE of diff.	n1	n2	q	DF
PBS→Young vs. PBS→Aged	3177	2627	550.4	116.8	5	6	6.664	14
PBS→Young vs. Young sEV→Aged	3177	2807	370.5	116.8	5	6	4.487	14
PBS→Aged vs. Young sEV→Aged	2627	2807	-179.9	111.4	6	6	2.284	14
fig1i-CO2-Dark
Table Analyzed
Data sets analyzed	A-C
ANOVA summary
F	6.76
P value	0.0088
P value summary	**
Significant diff. among means (P < 0.05)?	Yes
R square	0.4913
Brown-Forsythe test
F (DFn	DFd)	2.861 (2	14)
P value	0.0909
P value summary	ns
Are SDs significantly different (P < 0.05)?	No
Bartlett's test
Bartlett's statistic (corrected)	4.403
P value	0.1107
P value summary	ns
Are SDs significantly different (P < 0.05)?	No
ANOVA table	SS	DF	MS	F (DFn	DFd)	P value
Treatment (between columns)	1265879	2	632939	F (2	14) = 6.760	P=0.0088
Residual (within columns)	1310760	14	93626
Total	2576638	16
Data summary
Number of treatments (columns)	3
Number of values (total)	17
Number of families	1
Number of comparisons per family	3
Alpha	0.05
Tukey's multiple comparisons test	Mean Diff.	95.00% CI of diff.	Significant?	Summary	Adjusted P Value
PBS→Young vs. PBS→Aged	672.5	187.6 to 1157	Yes	**	0.0072	A-B
PBS→Young vs. Young sEV→Aged	275.5	-209.4 to 760.5	No	ns	0.3264	A-C
PBS→Aged vs. Young sEV→Aged	-397	-859.3 to 65.39	No	ns	0.0975	B-C
Test details	Mean 1	Mean 2	Mean Diff.	SE of diff.	n1	n2	q	DF
PBS→Young vs. PBS→Aged	3939	3267	672.5	185.3	5	6	5.133	14
PBS→Young vs. Young sEV→Aged	3939	3664	275.5	185.3	5	6	2.103	14
PBS→Aged vs. Young sEV→Aged	3267	3664	-397	176.7	6	6	3.178	14
fig1i-HEAT-Total
Table Analyzed
Data sets analyzed	A-C
ANOVA summary
F	49.33
P value	<0.0001
P value summary	****
Significant diff. among means (P < 0.05)?	Yes
R square	0.8757
Brown-Forsythe test
F (DFn	DFd)	0.4400 (2	14)
P value	0.6526
P value summary	ns
Are SDs significantly different (P < 0.05)?	No
Bartlett's test
Bartlett's statistic (corrected)	0.8825
P value	0.6432
P value summary	ns
Are SDs significantly different (P < 0.05)?	No
ANOVA table	SS	DF	MS	F (DFn	DFd)	P value
Treatment (between columns)	44.37	2	22.18	F (2	14) = 49.33	P<0.0001
Residual (within columns)	6.296	14	0.4497
Total	50.66	16
Data summary
Number of treatments (columns)	3
Number of values (total)	17
Number of families	1
Number of comparisons per family	3
Alpha	0.05
Tukey's multiple comparisons test	Mean Diff.	95.00% CI of diff.	Significant?	Summary	Adjusted P Value
PBS→Aged vs. Young sEV→Aged	-1.103	-2.116 to -0.08950	Yes	*	0.0324	A-B
PBS→Aged vs. PBS→Young	-3.948	-5.011 to -2.885	Yes	****	<0.0001	A-C
Young sEV→Aged vs. PBS→Young	-2.845	-3.908 to -1.782	Yes	****	<0.0001	B-C
Test details	Mean 1	Mean 2	Mean Diff.	SE of diff.	n1	n2	q	DF
PBS→Aged vs. Young sEV→Aged	15.61	16.71	-1.103	0.3872	6	6	4.028	14
PBS→Aged vs. PBS→Young	15.61	19.56	-3.948	0.4061	6	5	13.75	14
Young sEV→Aged vs. PBS→Young	16.71	19.56	-2.845	0.4061	6	5	9.909	14
fig1i-HEAT-Light
Table Analyzed
Data sets analyzed	A-C
ANOVA summary
F	74.92
P value	<0.0001
P value summary	****
Significant diff. among means (P < 0.05)?	Yes
R square	0.9146
Brown-Forsythe test
F (DFn, DFd)	0.7436 (2, 14)
P value	0.4933
P value summary	ns
Are SDs significantly different (P < 0.05)?	No
Bartlett's test
Bartlett's statistic (corrected)	1.115
P value	0.5726
P value summary	ns
Are SDs significantly different (P < 0.05)?	No
ANOVA table	SS	DF	MS	F (DFn, DFd)	P value
Treatment (between columns)	43.04	2	21.52	F (2, 14) = 74.92	P<0.0001
Residual (within columns)	4.021	14	0.2872
Total	47.06	16
Data summary
Number of treatments (columns)	3
Number of values (total)	17
Number of families	1
Number of comparisons per family	3
Alpha	0.05
Tukey's multiple comparisons test	Mean Diff.	95.00% CI of diff.	Significant?	Summary	Adjusted P Value
PBS→Aged vs. Young sEV→Aged	-1.008	-1.818 to -0.1979	Yes	*	0.0148	A-B
PBS→Aged vs. PBS→Young	-3.87	-4.719 to -3.021	Yes	****	<0.0001	A-C
Young sEV→Aged vs. PBS→Young	-2.862	-3.712 to -2.013	Yes	****	<0.0001	B-C
Test details	Mean 1	Mean 2	Mean Diff.	SE of diff.	n1	n2	q	DF
PBS→Aged vs. Young sEV→Aged	14.37	15.38	-1.008	0.3094	6	6	4.606	14
PBS→Aged vs. PBS→Young	14.37	18.24	-3.87	0.3245	6	5	16.86	14
Young sEV→Aged vs. PBS→Young	15.38	18.24	-2.862	0.3245	6	5	12.47	14
fig1i-HEAT-Dark
Table Analyzed
Data sets analyzed	A-C
ANOVA summary
F	26.77
P value	<0.0001
P value summary	****
Significant diff. among means (P < 0.05)?	Yes
R square	0.7927
Brown-Forsythe test
F (DFn, DFd)	0.2729 (2, 14)
P value	0.7651
P value summary	ns
Are SDs significantly different (P < 0.05)?	No
Bartlett's test
Bartlett's statistic (corrected)	1.399
P value	0.4969
P value summary	ns
Are SDs significantly different (P < 0.05)?	No
ANOVA table	SS	DF	MS	F (DFn, DFd)	P value
Treatment (between columns)	52.99	2	26.5	F (2, 14) = 26.77	P<0.0001	P value
Residual (within columns)	13.86	14	0.9897			P<0.0001
Total	66.85	16
Data summary
Number of treatments (columns)	3
Number of values (total)	17
Number of families	1
Number of comparisons per family	3
Alpha	0.05
Tukey's multiple comparisons test	Mean Diff.	95.00% CI of diff.	Significant?	Summary	Adjusted P Value
PBS→Aged vs. Young sEV→Aged	-1.597	-3.101 to -0.09410	Yes	*	0.0368	A-B
PBS→Aged vs. PBS→Young	-4.383	-5.959 to -2.806	Yes	****	<0.0001	A-C
Young sEV→Aged vs. PBS→Young	-2.785	-4.362 to -1.209	Yes	**	0.0011	B-C
Test details	Mean 1	Mean 2	Mean Diff.	SE of diff.	n1	n2	q	DF
PBS→Aged vs. Young sEV→Aged	16.52	18.12	-1.597	0.5744	6	6	3.933	14
PBS→Aged vs. PBS→Young	16.52	20.9	-4.383	0.6024	6	5	10.29	14
Young sEV→Aged vs. PBS→Young	18.12	20.9	-2.785	0.6024	6	5	6.539	14
fig1i-locomotor-Total
Table Analyzed
Data sets analyzed	A-C
ANOVA summary
F	9.965
P value	0.002
P value summary	**
Significant diff. among means (P < 0.05)?	Yes
R square	0.5874
Brown-Forsythe test
F (DFn, DFd)	2.310 (2, 14)
P value	0.1358
P value summary	ns
Are SDs significantly different (P < 0.05)?	No
Bartlett's test
Bartlett's statistic (corrected)	17.55
P value	0.0002
P value summary	***
Are SDs significantly different (P < 0.05)?	Yes
ANOVA table	SS	DF	MS	F (DFn, DFd)	P value
Treatment (between columns)	31280011	2	15640006	F (2, 14) = 9.965	P=0.0020
Residual (within columns)	21971952	14	1569425
Total	53251963	16
Data summary
Number of treatments (columns)	3
Number of values (total)	17
Number of families	1
Number of comparisons per family	3
Alpha	0.05
Tukey's multiple comparisons test	Mean Diff.	95.00% CI of diff.	Significant?	Summary	Adjusted P Value
PBS→Young vs. PBS→Aged	3345	1360 to 5331	Yes	**	0.0016	A-B
PBS→Young vs. Young sEV→Aged	2267	281.7 to 4253	Yes	*	0.0248	A-C
PBS→Aged vs. Young sEV→Aged	-1078	-2971 to 815.0	No	ns	0.3249	B-C
Test details	Mean 1	Mean 2	Mean Diff.	SE of diff.	n1	n2	q	DF
PBS→Young vs. PBS→Aged	6527	3182	3345	758.6	5	6	6.236	14
PBS→Young vs. Young sEV→Aged	6527	4260	2267	758.6	5	6	4.227	14
PBS→Aged vs. Young sEV→Aged	3182	4260	-1078	723.3	6	6	2.108	14
fig1i-locomotor-Light
Table Analyzed
Data sets analyzed	A-C
ANOVA summary
F	12.12
P value	0.0009
P value summary	***
Significant diff. among means (P < 0.05)?	Yes
R square	0.6338
Brown-Forsythe test
F (DFn, DFd)	0.4639 (2, 14)
P value	0.6382
P value summary	ns
Are SDs significantly different (P < 0.05)?	No
Bartlett's test
Bartlett's statistic (corrected)	2.503
P value	0.2861
P value summary	ns
Are SDs significantly different (P < 0.05)?	No
ANOVA table	SS	DF	MS	F (DFn, DFd)	P value
Treatment (between columns)	14012712	2	7006356	F (2, 14) = 12.12	P=0.0009
Residual (within columns)	8096190	14	578299
Total	22108902	16
Data summary
Number of treatments (columns)	3
Number of values (total)	17
Number of families	1
Number of comparisons per family	3
Alpha	0.05
Tukey's multiple comparisons test	Mean Diff.	95.00% CI of diff.	Significant?	Summary	Adjusted P Value
PBS→Young vs. PBS→Aged	2217	1012 to 3423	Yes	***	0.0008	A-B
PBS→Young vs. Young sEV→Aged	1604	398.4 to 2809	Yes	**	0.0096	A-C
PBS→Aged vs. Young sEV→Aged	-613.8	-1763 to 535.3	No	ns	0.3684	B-C
Test details	Mean 1	Mean 2	Mean Diff.	SE of diff.	n1	n2	q	DF
PBS→Young vs. PBS→Aged	4627	2410	2217	460.5	5	6	6.81	14
PBS→Young vs. Young sEV→Aged	4627	3024	1604	460.5	5	6	4.925	14
PBS→Aged vs. Young sEV→Aged	2410	3024	-613.8	439.1	6	6	1.977	14
fig1i-locomotor-Dark
Table Analyzed
Data sets analyzed	A-C
ANOVA summary
F	10.24
P value	0.0018
P value summary	**
Significant diff. among means (P < 0.05)?	Yes
R square	0.5941
Brown-Forsythe test
F (DFn, DFd)	5.439 (2, 14)
P value	0.0179
P value summary	*
Are SDs significantly different (P < 0.05)?	Yes
Bartlett's test
Bartlett's statistic (corrected)	18.26
P value	0.0001
P value summary	***
Are SDs significantly different (P < 0.05)?	Yes
ANOVA table	SS	DF	MS	F (DFn, DFd)	P value
Treatment (between columns)	59580705	2	29790352	F (2, 14) = 10.24	P=0.0018
Residual (within columns)	40711264	14	2907947
Total	100291968	16
Data summary
Number of treatments (columns)	3
Number of values (total)	17
Number of families	1
Number of comparisons per family	3
Alpha	0.05
Tukey's multiple comparisons test	Mean Diff.	95.00% CI of diff.	Significant?	Summary	Adjusted P Value
PBS→Young vs. PBS→Aged	4672	1969 to 7374	Yes	**	0.0013	A-B
PBS→Young vs. Young sEV→Aged	2429	-273.2 to 5132	No	ns	0.0809	A-C
PBS→Aged vs. Young sEV→Aged	-2242	-4819 to 334.3	No	ns	0.0924	B-C
Test details	Mean 1	Mean 2	Mean Diff.	SE of diff.	n1	n2	q	DF
PBS→Young vs. PBS→Aged	8398	3726	4672	1033	5	6	6.398	14
PBS→Young vs. Young sEV→Aged	8398	5969	2429	1033	5	6	3.327	14
PBS→Aged vs. Young sEV→Aged	3726	5969	-2242	984.5	6	6	3.221	14
fig1i-O2-Total
Table Analyzed
Data sets analyzed	A-C
ANOVA summary
F	58.05
P value	<0.0001
P value summary	****
Significant diff. among means (P < 0.05)?	Yes
R square	0.8924
Brown-Forsythe test
F (DFn	DFd)	0.2786 (2	14)
P value	0.761
P value summary	ns
Are SDs significantly different (P < 0.05)?	No
Bartlett's test
Bartlett's statistic (corrected)	0.4769
P value	0.7878
P value summary	ns
Are SDs significantly different (P < 0.05)?	No
ANOVA table	SS	DF	MS	F (DFn	DFd)	P value
Treatment (between columns)	1846638	2	923319	F (2	14) = 58.05	P<0.0001
Residual (within columns)	222684	14	15906
Total	2069322	16
Data summary
Number of treatments (columns)	3
Number of values (total)	17
Number of families	1
Number of comparisons per family	3
Alpha	0.05
Tukey's multiple comparisons test	Mean Diff.	95.00% CI of diff.	Significant?	Summary	Adjusted P Value
PBS→Young vs. PBS→Aged	805.9	606.0 to 1006	Yes	****	<0.0001	A-B
PBS→Young vs. Young sEV→Aged	579	379.2 to 778.9	Yes	****	<0.0001	A-C
PBS→Aged vs. Young sEV→Aged	-226.8	-417.4 to -36.24	Yes	*	0.0195	B-C
Test details	Mean 1	Mean 2	Mean Diff.	SE of diff.	n1	n2	q	DF
PBS→Young vs. PBS→Aged	3929	3124	805.9	76.37	5	6	14.92	14
PBS→Young vs. Young sEV→Aged	3929	3350	579	76.37	5	6	10.72	14
PBS→Aged vs. Young sEV→Aged	3124	3350	-226.8	72.81	6	6	4.405	14
fig1i-O2-Light
Table Analyzed
Data sets analyzed	A-C
ANOVA summary
F	94.75
P value	<0.0001
P value summary	****
Significant diff. among means (P < 0.05)?	Yes
R square	0.9312
Brown-Forsythe test
F (DFn	DFd)	0.8756 (2	14)
P value	0.4382
P value summary	ns
Are SDs significantly different (P < 0.05)?	No
Bartlett's test
Bartlett's statistic (corrected)	1.043
P value	0.5938
P value summary	ns
Are SDs significantly different (P < 0.05)?	No
ANOVA table	SS	DF	MS	F (DFn	DFd)	P value
Treatment (between columns)	1930826	2	965413	F (2	14) = 94.75	P<0.0001
Residual (within columns)	142649	14	10189
Total	2073476	16
Data summary
Number of treatments (columns)	3
Number of values (total)	17
Number of families	1
Number of comparisons per family	3
Alpha	0.05
Tukey's multiple comparisons test	Mean Diff.	95.00% CI of diff.	Significant?	Summary	Adjusted P Value
PBS→Young vs. PBS→Aged	823	663.0 to 983.0	Yes	****	<0.0001	A-B
PBS→Young vs. Young sEV→Aged	595.5	435.6 to 755.5	Yes	****	<0.0001	A-C
PBS→Aged vs. Young sEV→Aged	-227.5	-380.0 to -74.95	Yes	**	0.0042	B-C
Test details	Mean 1	Mean 2	Mean Diff.	SE of diff.	n1	n2	q	DF
PBS→Young vs. PBS→Aged	3730	2907	823	61.12	5	6	19.04	14
PBS→Young vs. Young sEV→Aged	3730	3134	595.5	61.12	5	6	13.78	14
PBS→Aged vs. Young sEV→Aged	2907	3134	-227.5	58.28	6	6	5.52	14
fig1i-O2-Dark
Table Analyzed
Data sets analyzed	A-C
ANOVA summary
F	32.73
P value	<0.0001
P value summary	****
Significant diff. among means (P < 0.05)?	Yes
R square	0.8238
Brown-Forsythe test
F (DFn	DFd)	0.5433 (2	14)
P value	0.5926
P value summary	ns
Are SDs significantly different (P < 0.05)?	No
Bartlett's test
Bartlett's statistic (corrected)	2.354
P value	0.3083
P value summary	ns
Are SDs significantly different (P < 0.05)?	No
ANOVA table	SS	DF	MS	F (DFn	DFd)	P value
Treatment (between columns)	2041808	2	1020904	F (2	14) = 32.73	P<0.0001
Residual (within columns)	436720	14	31194
Total	2478528	16
Data summary
Number of treatments (columns)	3
Number of values (total)	17
Number of families	1
Number of comparisons per family	3
Alpha	0.05
Tukey's multiple comparisons test	Mean Diff.	95.00% CI of diff.	Significant?	Summary	Adjusted P Value
PBS→Young vs. PBS→Aged	857.6	577.7 to 1138	Yes	****	<0.0001	A-B
PBS→Young vs. Young sEV→Aged	563.8	283.9 to 843.7	Yes	***	0.0003	A-C
PBS→Aged vs. Young sEV→Aged	-293.9	-560.8 to -26.99	Yes	*	0.0304	B-C
Test details	Mean 1	Mean 2	Mean Diff.	SE of diff.	n1	n2	q	DF
PBS→Young vs. PBS→Aged	4144	3287	857.6	106.9	5	6	11.34	14
PBS→Young vs. Young sEV→Aged	4144	3580	563.8	106.9	5	6	7.455	14
PBS→Aged vs. Young sEV→Aged	3287	3580	-293.9	102	6	6	4.076	14

## Sheet: fig1k
PBS→Young	PBS→Young	PBS→Young	PBS→Young	PBS→Young	PBS→Young	PBS→Young	PBS→Young	PBS→Aged	PBS→Aged	PBS→Aged	PBS→Aged	PBS→Aged	PBS→Aged	PBS→Aged	PBS→Aged	Young sEV→Aged	Young sEV→Aged	Young sEV→Aged	Young sEV→Aged	Young sEV→Aged	Young sEV→Aged	Young sEV→Aged	Young sEV→Aged
93.5754	96.7045	80.5822	73.4997	83.6062	65.8268	87.9113	95.9572	123.461	120.367	120.031	109.869	135.928	136.875	149.113	98.9175	103.819	106.711	118.045	105.683	93.882	99.4359	115.473	94.1313
Table Analyzed	LV mass
Data sets analyzed	A-C
ANOVA summary
F	20.52
P value	<0.0001
P value summary	****
Significant diff. among means (P < 0.05)?	Yes
R square	0.6615
Brown-Forsythe test
F (DFn, DFd)	1.035 (2, 21)
P value	0.3726
P value summary	ns
Are SDs significantly different (P < 0.05)?	No
Bartlett's test
Bartlett's statistic (corrected)	2.349
P value	0.309
P value summary	ns
Are SDs significantly different (P < 0.05)?	No
ANOVA table	SS	DF	MS	F (DFn, DFd)	P value
Treatment (between columns)	6277	2	3138	F (2, 21) = 20.52	P<0.0001
Residual (within columns)	3212	21	153
Total	9489	23
Data summary
Number of treatments (columns)	3
Number of values (total)	24
Number of families	1
Number of comparisons per family	3
Alpha	0.05
Tukey's multiple comparisons test	Mean Diff.	95.00% CI of diff.	Significant?	Summary	Adjusted P Value
PBS→Young vs. PBS→Aged	-39.61	-55.20 to -24.03	Yes	****	<0.0001	A-B
PBS→Young vs. Young sEV→Aged	-19.94	-35.53 to -4.353	Yes	*	0.0109	A-C
PBS→Aged vs. Young sEV→Aged	19.67	4.086 to 35.26	Yes	*	0.012	B-C
Test details	Mean 1	Mean 2	Mean Diff.	SE of diff.	n1	n2	q	DF
PBS→Young vs. PBS→Aged	84.71	124.3	-39.61	6.184	8	8	9.059	21
PBS→Young vs. Young sEV→Aged	84.71	104.6	-19.94	6.184	8	8	4.56	21
PBS→Aged vs. Young sEV→Aged	124.3	104.6	19.67	6.184	8	8	4.499	21

## Sheet: fig1l
PBS→Aged	PBS→Aged	PBS→Aged	PBS→Aged	PBS→Aged	PBS→Aged	PBS→Aged	PBS→Aged	Young sEV→Aged	Young sEV→Aged	Young sEV→Aged	Young sEV→Aged	Young sEV→Aged	Young sEV→Aged	Young sEV→Aged	Young sEV→Aged	PBS→Young	PBS→Young	PBS→Young	PBS→Young	PBS→Young	PBS→Young	PBS→Young	PBS→Young
51.1162	49.6523	54.6986	58.6738	58.3976	58.7301	56.9111	53.3185	56.5431	59.1706	63.2272	60.4999	60.139	60.9606	59.9902	58.8821	60.7728	62.4873	62.7915	64.7348	62.8797	60.5248	57.7901	58.7977
Table Analyzed
Data sets analyzed	A-C
ANOVA summary
F	11.52
P value	0.0004
P value summary	***
Significant diff. among means (P < 0.05)?	Yes
R square	0.5231
Brown-Forsythe test
F (DFn, DFd)	2.963 (2, 21)
P value	0.0735
P value summary	ns
Are SDs significantly different (P < 0.05)?	No
Bartlett's test
Bartlett's statistic (corrected)	2.8
P value	0.2466
P value summary	ns
Are SDs significantly different (P < 0.05)?	No
ANOVA table	SS	DF	MS	F (DFn, DFd)	P value
Treatment (between columns)	166.5	2	83.24	F (2, 21) = 11.52	P=0.0004
Residual (within columns)	151.7	21	7.226
Total	318.2	23
Data summary
Number of treatments (columns)	3
Number of values (total)	24
Number of families	1
Number of comparisons per family	3
Alpha	0.05
Tukey's multiple comparisons test	Mean Diff.	95.00% CI of diff.	Significant?	Summary	Adjusted P Value
PBS→Aged vs. Young sEV→Aged	-4.739	-8.127 to -1.352	Yes	**	0.0055	A-B
PBS→Aged vs. PBS→Young	-6.16	-9.548 to -2.772	Yes	***	0.0005	A-C
Young sEV→Aged vs. PBS→Young	-1.421	-4.809 to 1.967	No	ns	0.5503	B-C
Test details	Mean 1	Mean 2	Mean Diff.	SE of diff.	n1	n2	q	DF
PBS→Aged vs. Young sEV→Aged	55.19	59.93	-4.739	1.344	8	8	4.987	21
PBS→Aged vs. PBS→Young	55.19	61.35	-6.16	1.344	8	8	6.482	21
Young sEV→Aged vs. PBS→Young	59.93	61.35	-1.421	1.344	8	8	1.495	21

## Sheet: fig1n
PBS→Young	PBS→Young	PBS→Young	PBS→Young	PBS→Young	PBS→Young	PBS→Young	PBS→Young	PBS→Aged	PBS→Aged	PBS→Aged	PBS→Aged	PBS→Aged	PBS→Aged	PBS→Aged	PBS→Aged	Young sEV→Aged	Young sEV→Aged	Young sEV→Aged	Young sEV→Aged	Young sEV→Aged	Young sEV→Aged	Young sEV→Aged	Young sEV→Aged
0.28848	0.413491	0.349509	0.423403	0.362376	0.395667	0.459944	0.326692	0.230969	0.286126	0.332981	0.244921	0.211	0.131911	0.121361	0.074524	0.354204	0.387	0.335973	0.357215	0.362189	0.203228	0.281223	0.219878
Table Analyzed
Data sets analyzed	A-C
ANOVA summary
F	11.65
P value	0.0004
P value summary	***
Significant diff. among means (P < 0.05)?	Yes
R square	0.5259
Brown-Forsythe test
F (DFn, DFd)	0.5789 (2, 21)
P value	0.5692
P value summary	ns
Are SDs significantly different (P < 0.05)?	No
Bartlett's test
Bartlett's statistic (corrected)	1.344
P value	0.5106
P value summary	ns
Are SDs significantly different (P < 0.05)?	No
ANOVA table	SS	DF	MS	F (DFn, DFd)	P value
Treatment (between columns)	0.1226	2	0.06128	F (2, 21) = 11.65	P=0.0004
Residual (within columns)	0.1105	21	0.005261
Total	0.233	23
Data summary
Number of treatments (columns)	3
Number of values (total)	24
Number of families	1
Number of comparisons per family	3
Alpha	0.05
Tukey's multiple comparisons test	Mean Diff.	95.00% CI of diff.	Significant?	Summary	Adjusted P Value
PBS→Young vs. PBS→Aged	0.1732	0.08181 to 0.2646	Yes	***	0.0003	A-B
PBS→Young vs. Young sEV→Aged	0.06483	-0.02658 to 0.1562	No	ns	0.198	A-C
PBS→Aged vs. Young sEV→Aged	-0.1084	-0.1998 to -0.01698	Yes	*	0.0184	B-C
Test details	Mean 1	Mean 2	Mean Diff.	SE of diff.	n1	n2	q	DF
PBS→Young vs. PBS→Aged	0.3774	0.2042	0.1732	0.03627	8	8	6.755	21
PBS→Young vs. Young sEV→Aged	0.3774	0.3126	0.06483	0.03627	8	8	2.528	21
PBS→Aged vs. Young sEV→Aged	0.2042	0.3126	-0.1084	0.03627	8	8	4.227	21

[truncated: 4 more sheets: fig1o, fig1p, fig1q, fig1r]
