# Supplementary material for: Small extracellular vesicles from young plasma reverse age-related functional declines by improving mitochondrial energy metabolism
Source: Nat Aging. 2024 Apr 16;4(6):814–38. doi: 10.1038/s43587-024-00612-4 (PMC11186790; doi:10.1038/s43587-024-00612-4)
Supplement: Supplementary file 5 — Unprocessed western blots, unprocessed images and statistical source data. [file 43587_2024_612_MOESM5_ESM.xlsx]

## Sheet: fig2a
	PBS→Aged	PBS→Aged	PBS→Aged	PBS→Aged	PBS→Aged	PBS→Aged	Young sEV→Aged	Young sEV→Aged	Young sEV→Aged	Young sEV→Aged	Young sEV→Aged	Young sEV→Aged	PBS→Young	PBS→Young	PBS→Young	PBS→Young	PBS→Young	PBS→Young
1	61.04	59.97	52.79	61.04	61	56.94	49.54	59.54	55.54	52.79	44.87	58.87	27.51	56.13	58.25	43.75	30.25	53.5
2	47.79	46.29	56.04	51.04	60	54.58	41.04	51.54	53.04	43.89	33.89	53.89	14.2	61	39.36	35.25	37.23	28.25
3	41.54	37.1	54.79	47.29	42.1	52.1	30.29	38.71	29.85	29.85	29.3	40	26.18	44.5	19.92	28.5	11.35	25.75
4	35.29	30.97	44.04	47.79	34.97	49.57	24.79	29.79	21	21	26.97	36.97	16.4	29.27	19.63	12	21.93	21
5	31.54	33.04	36.29	41.69	35.04	55.04	14.54	29.04	28	30	19	21.01	10.4	27.09	10.46	27.74	13.59	33
Ordinary one-way ANOVA of fig2a-d1
Table Analyzed
Data sets analyzed	A-C
ANOVA summary
F	3.982
P value	0.041
P value summary	*
Significant diff. among means (P < 0.05)?	Yes
R square	0.3468
Brown-Forsythe test
F (DFn, DFd)	5.714 (2, 15)
P value	0.0143
P value summary	*
Are SDs significantly different (P < 0.05)?	Yes
Bartlett's test
Bartlett's statistic (corrected)	8.498
P value	0.0143
P value summary	*
Are SDs significantly different (P < 0.05)?	Yes
ANOVA table	SS	DF	MS	F (DFn, DFd)	P value
Treatment (between columns)	590.7	2	295.4	F (2, 15) = 3.982	P=0.0410
Residual (within columns)	1113	15	74.17
Total	1703	17
Data summary
Number of treatments (columns)	3
Number of values (total)	18
Number of families	1
Number of comparisons per family	3
Alpha	0.05
Tukey's multiple comparisons test	Mean Diff.	95.00% CI of diff.	Significant?	Summary	Adjusted P Value
PBS→Aged vs. Young sEV→Aged	5.272	-7.644 to 18.19	No	ns	0.5521	A-B
PBS→Aged vs. PBS→Young	13.9	0.9827 to 26.81	Yes	*	0.0343	A-C
Young sEV→Aged vs. PBS→Young	8.627	-4.289 to 21.54	No	ns	0.2251	B-C
Test details	Mean 1	Mean 2	Mean Diff.	SE of diff.	n1	n2	q	DF
PBS→Aged vs. Young sEV→Aged	58.8	53.53	5.272	4.972	6	6	1.499	15
PBS→Aged vs. PBS→Young	58.8	44.9	13.9	4.972	6	6	3.953	15
Young sEV→Aged vs. PBS→Young	53.53	44.9	8.627	4.972	6	6	2.454	15
Ordinary one-way ANOVA of fig2a-d2
Table Analyzed
Data sets analyzed	A-C
ANOVA summary
F	3.946
P value	0.042
P value summary	*
Significant diff. among means (P < 0.05)?	Yes
R square	0.3448
Brown-Forsythe test
F (DFn, DFd)	1.109 (2, 15)
P value	0.3556
P value summary	ns
Are SDs significantly different (P < 0.05)?	No
Bartlett's test
Bartlett's statistic (corrected)	5.266
P value	0.0719
P value summary	ns
Are SDs significantly different (P < 0.05)?	No
ANOVA table	SS	DF	MS	F (DFn, DFd)	P value
Treatment (between columns)	856.3	2	428.1	F (2, 15) = 3.946	P=0.0420
Residual (within columns)	1627	15	108.5
Total	2484	17
Data summary
Number of treatments (columns)	3
Number of values (total)	18
Number of families	1
Number of comparisons per family	3
Alpha	0.05
Tukey's multiple comparisons test	Mean Diff.	95.00% CI of diff.	Significant?	Summary	Adjusted P Value
PBS→Aged vs. Young sEV→Aged	6.408	-9.212 to 22.03	No	ns	0.5489	A-B
PBS→Aged vs. PBS→Young	16.74	1.121 to 32.36	Yes	*	0.035	A-C
Young sEV→Aged vs. PBS→Young	10.33	-5.287 to 25.95	No	ns	0.2309	B-C
Test details	Mean 1	Mean 2	Mean Diff.	SE of diff.	n1	n2	q	DF
PBS→Aged vs. Young sEV→Aged	52.62	46.22	6.408	6.014	6	6	1.507	15
PBS→Aged vs. PBS→Young	52.62	35.88	16.74	6.014	6	6	3.937	15
Young sEV→Aged vs. PBS→Young	46.22	35.88	10.33	6.014	6	6	2.43	15
Ordinary one-way ANOVA of fig2a-d3
Table Analyzed
Data sets analyzed	A-C
ANOVA summary
F	9.514
P value	0.0021
P value summary	**
Significant diff. among means (P < 0.05)?	Yes
R square	0.5592
Brown-Forsythe test
F (DFn, DFd)	0.6733 (2, 15)
P value	0.5248
P value summary	ns
Are SDs significantly different (P < 0.05)?	No
Bartlett's test
Bartlett's statistic (corrected)	2.931
P value	0.2309
P value summary	ns
Are SDs significantly different (P < 0.05)?	No
ANOVA table	SS	DF	MS	F (DFn, DFd)	P value
Treatment (between columns)	1209	2	604.4	F (2, 15) = 9.514	P=0.0021
Residual (within columns)	952.9	15	63.53
Total	2162	17
Data summary
Number of treatments (columns)	3
Number of values (total)	18
Number of families	1
Number of comparisons per family	3
Alpha	0.05
Tukey's multiple comparisons test	Mean Diff.	95.00% CI of diff.	Significant?	Summary	Adjusted P Value
PBS→Aged vs. Young sEV→Aged	12.82	0.8671 to 24.77	Yes	*	0.0349	A-B
PBS→Aged vs. PBS→Young	19.79	7.834 to 31.74	Yes	**	0.0017	A-C
Young sEV→Aged vs. PBS→Young	6.967	-4.986 to 18.92	No	ns	0.3126	B-C
Test details	Mean 1	Mean 2	Mean Diff.	SE of diff.	n1	n2	q	DF
PBS→Aged vs. Young sEV→Aged	45.82	33	12.82	4.602	6	6	3.94	15
PBS→Aged vs. PBS→Young	45.82	26.03	19.79	4.602	6	6	6.081	15
Young sEV→Aged vs. PBS→Young	33	26.03	6.967	4.602	6	6	2.141	15
Ordinary one-way ANOVA of fig2a-d4
Table Analyzed
Data sets analyzed	A-C
ANOVA summary
F	15.01
P value	0.0003
P value summary	***
Significant diff. among means (P < 0.05)?	Yes
R square	0.6669
Brown-Forsythe test
F (DFn, DFd)	1.080 (2, 15)
P value	0.3646
P value summary	ns
Are SDs significantly different (P < 0.05)?	No
Bartlett's test
Bartlett's statistic (corrected)	0.4488
P value	0.799
P value summary	ns
Are SDs significantly different (P < 0.05)?	No
ANOVA table	SS	DF	MS	F (DFn, DFd)	P value
Treatment (between columns)	1297	2	648.5	F (2, 15) = 15.01	P=0.0003
Residual (within columns)	647.9	15	43.19
Total	1945	17
Data summary
Number of treatments (columns)	3
Number of values (total)	18
Number of families	1
Number of comparisons per family	3
Alpha	0.05
Tukey's multiple comparisons test	Mean Diff.	95.00% CI of diff.	Significant?	Summary	Adjusted P Value
PBS→Aged vs. Young sEV→Aged	13.69	3.829 to 23.54	Yes	**	0.0069	A-B
PBS→Aged vs. PBS→Young	20.4	10.54 to 30.26	Yes	***	0.0002	A-C
Young sEV→Aged vs. PBS→Young	6.715	-3.141 to 16.57	No	ns	0.2132	B-C
Test details	Mean 1	Mean 2	Mean Diff.	SE of diff.	n1	n2	q	DF
PBS→Aged vs. Young sEV→Aged	40.44	26.75	13.69	3.794	6	6	5.1	15
PBS→Aged vs. PBS→Young	40.44	20.04	20.4	3.794	6	6	7.603	15
Young sEV→Aged vs. PBS→Young	26.75	20.04	6.715	3.794	6	6	2.503	15
Ordinary one-way ANOVA of fig2a-d5
Table Analyzed
Data sets analyzed	A-C
ANOVA summary
F	8.035
P value	0.0042
P value summary	**
Significant diff. among means (P < 0.05)?	Yes
R square	0.5172
Brown-Forsythe test
F (DFn, DFd)	1.135 (2, 15)
P value	0.3475
P value summary	ns
Are SDs significantly different (P < 0.05)?	No
Bartlett's test
Bartlett's statistic (corrected)	0.9519
P value	0.6213
P value summary	ns
Are SDs significantly different (P < 0.05)?	No
ANOVA table	SS	DF	MS	F (DFn, DFd)	P value
Treatment (between columns)	1158	2	579	F (2, 15) = 8.035	P=0.0042
Residual (within columns)	1081	15	72.06
Total	2239	17
Data summary
Number of treatments (columns)	3
Number of values (total)	18
Number of families	1
Number of comparisons per family	3
Alpha	0.05
Tukey's multiple comparisons test	Mean Diff.	95.00% CI of diff.	Significant?	Summary	Adjusted P Value
PBS→Aged vs. Young sEV→Aged	15.18	2.445 to 27.90	Yes	*	0.019	A-B
PBS→Aged vs. PBS→Young	18.39	5.663 to 31.12	Yes	**	0.0051	A-C
Young sEV→Aged vs. PBS→Young	3.218	-9.512 to 15.95	No	ns	0.7915	B-C
Test details	Mean 1	Mean 2	Mean Diff.	SE of diff.	n1	n2	q	DF
PBS→Aged vs. Young sEV→Aged	38.77	23.6	15.18	4.901	6	6	4.379	15
PBS→Aged vs. PBS→Young	38.77	20.38	18.39	4.901	6	6	5.308	15
Young sEV→Aged vs. PBS→Young	23.6	20.38	3.218	4.901	6	6	0.9287	15

## Sheet: fig2b
PBS→Aged	PBS→Aged	PBS→Aged	PBS→Aged	PBS→Aged	PBS→Aged	Young sEV→Aged	Young sEV→Aged	Young sEV→Aged	Young sEV→Aged	Young sEV→Aged	Young sEV→Aged	PBS→Young	PBS→Young	PBS→Young	PBS→Young	PBS→Young	PBS→Young	PBS→Young	PBS→Young
11.08	15.16	7.68	4.56	14.58	11.49	24.64	24	26.16	18.56	21.6	28.32	25.16	21.84	31.44	20.84	26.56	20.68	21.84	19.76
Table Analyzed
Data sets analyzed	A-C
ANOVA summary
F	23.71
P value	<0.0001
P value summary	****
Significant diff. among means (P < 0.05)?	Yes
R square	0.7361
Brown-Forsythe test
F (DFn, DFd)	0.04898 (2, 17)
P value	0.9523
P value summary	ns
Are SDs significantly different (P < 0.05)?	No
Bartlett's test
Bartlett's statistic (corrected)	0.1494
P value	0.928
P value summary	ns
Are SDs significantly different (P < 0.05)?	No
ANOVA table	SS	DF	MS	F (DFn, DFd)	P value
Treatment (between columns)	700.8	2	350.4	F (2, 17) = 23.71	P<0.0001
Residual (within columns)	251.2	17	14.78
Total	952	19
Data summary
Number of treatments (columns)	3
Number of values (total)	20
Number of families	1
Number of comparisons per family	3
Alpha	0.05
Tukey's multiple comparisons test	Mean Diff.	95.00% CI of diff.	Significant?	Summary	Adjusted P Value
PBS→Aged vs. Young sEV→Aged	-13.12	-18.82 to -7.428	Yes	****	<0.0001	A-B
PBS→Aged vs. PBS→Young	-12.76	-18.08 to -7.431	Yes	****	<0.0001	A-C
Young sEV→Aged vs. PBS→Young	0.365	-4.961 to 5.691	No	ns	0.9831	B-C
Test details	Mean 1	Mean 2	Mean Diff.	SE of diff.	n1	n2	q	DF
PBS→Aged vs. Young sEV→Aged	10.76	23.88	-13.12	2.219	6	6	8.361	17
PBS→Aged vs. PBS→Young	10.76	23.52	-12.76	2.076	6	8	8.69	17
Young sEV→Aged vs. PBS→Young	23.88	23.52	0.365	2.076	6	8	0.2486	17

## Sheet: fig2c
PBS→Aged	PBS→Aged	PBS→Aged	PBS→Aged	PBS→Aged	PBS→Aged	Young sEV→Aged	Young sEV→Aged	Young sEV→Aged	Young sEV→Aged	Young sEV→Aged	Young sEV→Aged	PBS→Young	PBS→Young	PBS→Young	PBS→Young	PBS→Young	PBS→Young
2	0	1	1	1	2	2	2	5	4	3	4	7	4	2	6	5	5
Table Analyzed
Data sets analyzed	A-C
ANOVA summary
F	12.23
P value	0.0007
P value summary	***
Significant diff. among means (P < 0.05)?	Yes
R square	0.6199
Brown-Forsythe test
F (DFn, DFd)	1.102 (2, 15)
P value	0.3577
P value summary	ns
Are SDs significantly different (P < 0.05)?	No
Bartlett's test
Bartlett's statistic (corrected)	2.893
P value	0.2354
P value summary	ns
Are SDs significantly different (P < 0.05)?	No
ANOVA table	SS	DF	MS	F (DFn, DFd)	P value
Treatment (between columns)	40.78	2	20.39	F (2, 15) = 12.23	P=0.0007
Residual (within columns)	25	15	1.667
Total	65.78	17
Data summary
Number of treatments (columns)	3
Number of values (total)	18
Number of families	1
Number of comparisons per family	3
Alpha	0.05
Tukey's multiple comparisons test	Mean Diff.	95.00% CI of diff.	Significant?	Summary	Adjusted P Value
PBS→Aged vs. Young sEV→Aged	-2.167	-4.103 to -0.2306	Yes	*	0.0276	A-B
PBS→Aged vs. PBS→Young	-3.667	-5.603 to -1.731	Yes	***	0.0005	A-C
Young sEV→Aged vs. PBS→Young	-1.5	-3.436 to 0.4360	No	ns	0.1434	B-C
Test details	Mean 1	Mean 2	Mean Diff.	SE of diff.	n1	n2	q	DF
PBS→Aged vs. Young sEV→Aged	1.167	3.333	-2.167	0.7454	6	6	4.111	15
PBS→Aged vs. PBS→Young	1.167	4.833	-3.667	0.7454	6	6	6.957	15
Young sEV→Aged vs. PBS→Young	3.333	4.833	-1.5	0.7454	6	6	2.846	15

## Sheet: fig2d
PBS→Young	PBS→Young	PBS→Young	PBS→Young	PBS→Young	PBS→Young	PBS→Aged	PBS→Aged	PBS→Aged	PBS→Aged	PBS→Aged	PBS→Aged	Young sEV→Aged	Young sEV→Aged	Young sEV→Aged	Young sEV→Aged	Young sEV→Aged	Young sEV→Aged
72.3	78.5	83	69.9	65.2	65.94	26	50.6	38	34	51	32	64.8	71	75.05	59.5	55.7	68.5
Table Analyzed	old exo mouse
Data sets analyzed	A-C
ANOVA summary
F	28.01
P value	<0.0001
P value summary	****
Significant diff. among means (P < 0.05)?	Yes
R square	0.7888
Brown-Forsythe test
F (DFn, DFd)	0.4901 (2, 15)
P value	0.6221
P value summary	ns
Are SDs significantly different (P < 0.05)?	No
Bartlett's test
Bartlett's statistic (corrected)	0.8267
P value	0.6614
P value summary	ns
Are SDs significantly different (P < 0.05)?	No
ANOVA table	SS	DF	MS	F (DFn, DFd)	P value
Treatment (between columns)	3860	2	1930	F (2, 15) = 28.01	P<0.0001
Residual (within columns)	1034	15	68.9
Total	4894	17
Data summary
Number of treatments (columns)	3
Number of values (total)	18
Number of families	1
Number of comparisons per family	3
Alpha	0.05
Tukey's multiple comparisons test	Mean Diff.	95.00% CI of diff.	Significant?	Summary	Adjusted P Value
PBS→Young vs. PBS→Aged	33.87	21.43 to 46.32	Yes	****	<0.0001	A-B
PBS→Young vs. Young sEV→Aged	6.715	-5.733 to 19.16	No	ns	0.3652	A-C
PBS→Aged vs. Young sEV→Aged	-27.16	-39.61 to -14.71	Yes	***	0.0001	B-C
Test details	Mean 1	Mean 2	Mean Diff.	SE of diff.	n1	n2	q	DF
PBS→Young vs. PBS→Aged	72.47	38.6	33.87	4.792	6	6	9.996	15
PBS→Young vs. Young sEV→Aged	72.47	65.76	6.715	4.792	6	6	1.982	15
PBS→Aged vs. Young sEV→Aged	38.6	65.76	-27.16	4.792	6	6	8.014	15

## Sheet: fig2e
PBS→Young	PBS→Young	PBS→Young	PBS→Young	PBS→Young	PBS→Young	PBS→Young	PBS→Young	PBS→Young	PBS→Young	PBS→Aged	PBS→Aged	PBS→Aged	PBS→Aged	PBS→Aged	PBS→Aged	PBS→Aged	PBS→Aged	PBS→Aged	PBS→Aged	Young sEV→Aged	Young sEV→Aged	Young sEV→Aged	Young sEV→Aged	Young sEV→Aged	Young sEV→Aged	Young sEV→Aged	Young sEV→Aged	Young sEV→Aged	Young sEV→Aged
34.1	34.7	24.35	40.53	29.95	30.48	24.7	30.73	35.42	38.47	21.38	22.67	24	25.8	11.37	15.87	15.17	15.4	20.43	25.62	30.58	29.77	29.28	29.97	25.27	32.72	24.47	32.25	24.75	32.88
Table Analyzed	old mouse exo fig2
Data sets analyzed	A-C
ANOVA summary
F	19.98
P value	<0.0001
P value summary	****
Significant diff. among means (P < 0.05)?	Yes
R square	0.5967
Brown-Forsythe test
F (DFn, DFd)	1.509 (2, 27)
P value	0.2392
P value summary	ns
Are SDs significantly different (P < 0.05)?	No
Bartlett's test
Bartlett's statistic (corrected)	2.191
P value	0.3344
P value summary	ns
Are SDs significantly different (P < 0.05)?	No
ANOVA table	SS	DF	MS	F (DFn, DFd)	P value
Treatment (between columns)	855.9	2	427.9	F (2, 27) = 19.98	P<0.0001
Residual (within columns)	578.4	27	21.42
Total	1434	29
Data summary
Number of treatments (columns)	3
Number of values (total)	30
Number of families	1
Number of comparisons per family	3
Alpha	0.05
Tukey's multiple comparisons test	Mean Diff.	95.00% CI of diff.	Significant?	Summary	Adjusted P Value
PBS→Young vs. PBS→Aged	12.57	7.440 to 17.70	Yes	****	<0.0001	A-B
PBS→Young vs. Young sEV→Aged	3.149	-1.983 to 8.281	No	ns	0.2971	A-C
PBS→Aged vs. Young sEV→Aged	-9.423	-14.56 to -4.291	Yes	***	0.0003	B-C
Test details	Mean 1	Mean 2	Mean Diff.	SE of diff.	n1	n2	q	DF
PBS→Young vs. PBS→Aged	32.34	19.77	12.57	2.07	10	10	8.59	27
PBS→Young vs. Young sEV→Aged	32.34	29.19	3.149	2.07	10	10	2.151	27
PBS→Aged vs. Young sEV→Aged	19.77	29.19	-9.423	2.07	10	10	6.438	27

## Sheet: fig2g
															F2g_p16_Heart_Liver_Spleen_Lung
						F2g_p21_heart_liver_spleen_lung
															F2g_β-actin-p16_Heart_Liver_Spleen_Lung
						F2g_β-actin_p21_heart_liver_spleen_lung
															F2g_p16_Kidney_Brain_Muscle_Testis
						F2g_p21_kidney_hip_muscle_testis
															F2g_β-actin-p16_Kidney_Brain_Muscle_Testis
						F2g_β-actin_p21_kidney_hip_muscle_testis

## Sheet: fig2i
	PBS→Young	PBS→Young	PBS→Young	PBS→Young	PBS→Aged	PBS→Aged	PBS→Aged	PBS→Aged	Young sEV→Aged	Young sEV→Aged	Young sEV→Aged	Young sEV→Aged
Heart	1.02318	0.974844	1.0097	0.992274	1.44421	1.22453	1.44343	1.33398	1.09907	1.10078	0.960037	1.03041
Liver	0.887548	0.88961	1.18536	1.03748	1.61454	1.61454	2.68665	2.1506	1.15544	1.30257	1.15959	1.23108
Spleen	1.11325	0.857317	0.927184	1.10225	1.21713	1.21299	1.67452	1.44376	0.974406	0.96981	1.13827	1.05404
Lung	0.891698	1.14359	0.928607	1.0361	1.87462	1.88284	2.02525	1.95404	1.37782	1.3815	1.17417	1.27783
Kidney	0.919143	0.854069	1.19984	1.02695	1.34085	1.35069	1.55859	1.45464	1.18388	1.1991	1.05304	1.12607
Hip	1.06501	1.07071	0.885948	0.978331	1.24772	1.24905	1.26624	1.25765	1.02791	1.02276	1.06655	1.04465
Muscle	1.01282	0.806756	1.11601	1.06441	1.56521	1.69293	1.47555	1.58424	0.990858	0.994433	0.910695	0.952564
One-way ANOVA of fig2i-heart
Table Analyzed
Data sets analyzed	A-C
ANOVA summary
F	29.04
P value	0.0001
P value summary	***
Significant diff. among means (P < 0.05)?	Yes
R square	0.8658
Brown-Forsythe test
F (DFn, DFd)	3.046 (2, 9)
P value	0.0977
P value summary	ns
Are SDs significantly different (P < 0.05)?	No
Bartlett's test
Bartlett's statistic (corrected)	5.043
P value	0.0803
P value summary	ns
Are SDs significantly different (P < 0.05)?	No
ANOVA table	SS
Treatment (between columns)	0.3087
Residual (within columns)	0.04783
Total	0.3566
Data summary
Number of treatments (columns)	3
Number of families	1
Number of comparisons per family	3
Alpha	0.05
Tukey's multiple comparisons test	Mean Diff.	95.00% CI of diff.	Significant?	Summary	Adjusted P Value
PBS→Young vs. PBS→Aged	-0.3615	-0.5055 to -0.2176	Yes	***	0.0002	A-B
PBS→Young vs. Young sEV→Aged	-0.04757	-0.1915 to 0.09636	No	ns	0.6403	A-C
PBS→Aged vs. Young sEV→Aged	0.314	0.1700 to 0.4579	Yes	***	0.0005	B-C
Test details	Mean 1	Mean 2	Mean Diff.	SE of diff.	n1	n2	q	DF
PBS→Young vs. PBS→Aged	1	1.362	-0.3615	0.05155	4	4	9.918	9
PBS→Young vs. Young sEV→Aged	1	1.048	-0.04757	0.05155	4	4	1.305	9
PBS→Aged vs. Young sEV→Aged	1.362	1.048	0.314	0.05155	4	4	8.613	9
One-way ANOVA of fig2i-hip
Table Analyzed
Data sets analyzed	A-C
ANOVA summary
F	28.1
P value	0.0001
P value summary	***
Significant diff. among means (P < 0.05)?	Yes
R square	0.862
Brown-Forsythe test
F (DFn, DFd)	6.041 (2, 9)
P value	0.0217
P value summary	*
Are SDs significantly different (P < 0.05)?	Yes
Bartlett's test
Bartlett's statistic (corrected)	11.7
P value	0.0029
P value summary	**
Are SDs significantly different (P < 0.05)?	Yes
ANOVA table	SS
Treatment (between columns)	0.1505
Residual (within columns)	0.02409
Total	0.1745
Data summary
Number of treatments (columns)	3
Number of families	1
Number of comparisons per family	3
Alpha	0.05
Tukey's multiple comparisons test	Mean Diff.	95.00% CI of diff.	Significant?	Summary	Adjusted P Value
PBS→Young vs. PBS→Aged	-0.2552	-0.3573 to -0.1530	Yes	***	0.0002	A-B
PBS→Young vs. Young sEV→Aged	-0.04047	-0.1426 to 0.06168	No	ns	0.5342	A-C
PBS→Aged vs. Young sEV→Aged	0.2147	0.1125 to 0.3168	Yes	***	0.0006	B-C
Test details	Mean 1	Mean 2	Mean Diff.	SE of diff.	n1	n2	q	DF
PBS→Young vs. PBS→Aged	1	1.255	-0.2552	0.03659	4	4	9.863	9
PBS→Young vs. Young sEV→Aged	1	1.04	-0.04047	0.03659	4	4	1.564	9
PBS→Aged vs. Young sEV→Aged	1.255	1.04	0.2147	0.03659	4	4	8.299	9
One-way ANOVA of fig2i-kidney
Table Analyzed
Data sets analyzed	A-C
ANOVA summary
F	15.03
P value	0.0014
P value summary	**
Significant diff. among means (P < 0.05)?	Yes
R square	0.7696
Brown-Forsythe test
F (DFn, DFd)	1.123 (2, 9)
P value	0.3668
P value summary	ns
Are SDs significantly different (P < 0.05)?	No
Bartlett's test
Bartlett's statistic (corrected)	1.664
P value	0.4352
P value summary	ns
Are SDs significantly different (P < 0.05)?	No
ANOVA table	SS
Treatment (between columns)	0.3773
Residual (within columns)	0.113
Total	0.4903
Data summary
Number of treatments (columns)	3
Number of families	1
Number of comparisons per family	3
Alpha	0.05
Tukey's multiple comparisons test	Mean Diff.	95.00% CI of diff.	Significant?	Summary	Adjusted P Value
PBS→Young vs. PBS→Aged	-0.4262	-0.6474 to -0.2050	Yes	**	0.0012	A-B
PBS→Young vs. Young sEV→Aged	-0.1405	-0.3617 to 0.08069	No	ns	0.2323	A-C
PBS→Aged vs. Young sEV→Aged	0.2857	0.06446 to 0.5069	Yes	*	0.0142	B-C
Test details	Mean 1	Mean 2	Mean Diff.	SE of diff.	n1	n2	q	DF
PBS→Young vs. PBS→Aged	1	1.426	-0.4262	0.07923	4	4	7.607	9
PBS→Young vs. Young sEV→Aged	1	1.141	-0.1405	0.07923	4	4	2.508	9
PBS→Aged vs. Young sEV→Aged	1.426	1.141	0.2857	0.07923	4	4	5.099	9
One-way ANOVA of fig2i-liver
Table Analyzed
Data sets analyzed	A-C
ANOVA summary
F	11.96
P value	0.0029
P value summary	**
Significant diff. among means (P < 0.05)?	Yes
R square	0.7267
Brown-Forsythe test
F (DFn, DFd)	5.309 (2, 9)
P value	0.03
P value summary	*
Are SDs significantly different (P < 0.05)?	Yes
Bartlett's test
Bartlett's statistic (corrected)	9.255
P value	0.0098
P value summary	**
Are SDs significantly different (P < 0.05)?	Yes
ANOVA table	SS
Treatment (between columns)	2.301
Residual (within columns)	0.8653
Total	3.166
Data summary
Number of treatments (columns)	3
Number of families	1
Number of comparisons per family	3
Alpha	0.05
Tukey's multiple comparisons test	Mean Diff.	95.00% CI of diff.	Significant?	Summary	Adjusted P Value
PBS→Young vs. PBS→Aged	-1.017	-1.629 to -0.4044	Yes	**	0.0031	A-B
PBS→Young vs. Young sEV→Aged	-0.2122	-0.8243 to 0.4000	No	ns	0.614	A-C
PBS→Aged vs. Young sEV→Aged	0.8044	0.1922 to 1.417	Yes	*	0.0129	B-C
Test details	Mean 1	Mean 2	Mean Diff.	SE of diff.	n1	n2	q	DF
PBS→Young vs. PBS→Aged	1	2.017	-1.017	0.2193	4	4	6.557	9
PBS→Young vs. Young sEV→Aged	1	1.212	-0.2122	0.2193	4	4	1.368	9
PBS→Aged vs. Young sEV→Aged	2.017	1.212	0.8044	0.2193	4	4	5.188	9
One-way ANOVA of fig2i-lung
Table Analyzed
Data sets analyzed	A-C
ANOVA summary
F	99
P value	<0.0001
P value summary	****
Significant diff. among means (P < 0.05)?	Yes
R square	0.9565
Brown-Forsythe test
F (DFn, DFd)	0.5669 (2, 9)
P value	0.5863
P value summary	ns
Are SDs significantly different (P < 0.05)?	No
Bartlett's test
Bartlett's statistic (corrected)	0.5829
P value	0.7472
P value summary	ns
Are SDs significantly different (P < 0.05)?	No
ANOVA table	SS
Treatment (between columns)	1.817
Residual (within columns)	0.08261
Total	1.9
Data summary
Number of treatments (columns)	3
Number of families	1
Number of comparisons per family	3
Alpha	0.05
Tukey's multiple comparisons test	Mean Diff.	95.00% CI of diff.	Significant?	Summary	Adjusted P Value
PBS→Young vs. PBS→Aged	-0.9342	-1.123 to -0.7450	Yes	****	<0.0001	A-B
PBS→Young vs. Young sEV→Aged	-0.3028	-0.4920 to -0.1137	Yes	**	0.004	A-C
PBS→Aged vs. Young sEV→Aged	0.6314	0.4422 to 0.8205	Yes	****	<0.0001	B-C
Test details	Mean 1	Mean 2	Mean Diff.	SE of diff.	n1	n2	q	DF
PBS→Young vs. PBS→Aged	1	1.934	-0.9342	0.06775	4	4	19.5	9
PBS→Young vs. Young sEV→Aged	1	1.303	-0.3028	0.06775	4	4	6.322	9
PBS→Aged vs. Young sEV→Aged	1.934	1.303	0.6314	0.06775	4	4	13.18	9
One-way ANOVA of fig2i-muscle
Table Analyzed
Data sets analyzed	A-C
ANOVA summary
F	51.55
P value	<0.0001
P value summary	****
Significant diff. among means (P < 0.05)?	Yes
R square	0.9197
Brown-Forsythe test
F (DFn, DFd)	0.8066 (2, 9)
P value	0.4762
P value summary	ns
Are SDs significantly different (P < 0.05)?	No
Bartlett's test
Bartlett's statistic (corrected)	3.325
P value	0.1897
P value summary	ns
Are SDs significantly different (P < 0.05)?	No
ANOVA table	SS
Treatment (between columns)	0.9578
Residual (within columns)	0.08362
Total	1.041
Data summary
Number of treatments (columns)	3
Number of families	1
Number of comparisons per family	3
Alpha	0.05
Tukey's multiple comparisons test	Mean Diff.	95.00% CI of diff.	Significant?	Summary	Adjusted P Value
PBS→Young vs. PBS→Aged	-0.5795	-0.7698 to -0.3892	Yes	****	<0.0001	A-B
PBS→Young vs. Young sEV→Aged	0.03786	-0.1524 to 0.2282	No	ns	0.8463	A-C
PBS→Aged vs. Young sEV→Aged	0.6173	0.4271 to 0.8076	Yes	****	<0.0001	B-C
Test details	Mean 1	Mean 2	Mean Diff.	SE of diff.	n1	n2	q	DF
PBS→Young vs. PBS→Aged	1	1.579	-0.5795	0.06816	4	4	12.02	9
PBS→Young vs. Young sEV→Aged	1	0.9621	0.03786	0.06816	4	4	0.7856	9
PBS→Aged vs. Young sEV→Aged	1.579	0.9621	0.6173	0.06816	4	4	12.81	9
One-way ANOVA of fig2i-spleen
Table Analyzed
Data sets analyzed	A-C
ANOVA summary
F	7.767
P value	0.011
P value summary	*
Significant diff. among means (P < 0.05)?	Yes
R square	0.6332
Brown-Forsythe test
F (DFn, DFd)	2.292 (2, 9)
P value	0.1569
P value summary	ns
Are SDs significantly different (P < 0.05)?	No
Bartlett's test
Bartlett's statistic (corrected)	2.555
P value	0.2788
P value summary	ns
Are SDs significantly different (P < 0.05)?	No
ANOVA table	SS
Treatment (between columns)	0.3675
Residual (within columns)	0.2129
Total	0.5804
Data summary
Number of treatments (columns)	3
Number of families	1
Number of comparisons per family	3
Alpha	0.05
Tukey's multiple comparisons test	Mean Diff.	95.00% CI of diff.	Significant?	Summary	Adjusted P Value
PBS→Young vs. PBS→Aged	-0.3871	-0.6908 to -0.08345	Yes	*	0.0152	A-B
PBS→Young vs. Young sEV→Aged	-0.03413	-0.3378 to 0.2695	No	ns	0.9475	A-C
PBS→Aged vs. Young sEV→Aged	0.353	0.04932 to 0.6566	Yes	*	0.0247	B-C
Test details	Mean 1	Mean 2	Mean Diff.	SE of diff.	n1	n2	q	DF
PBS→Young vs. PBS→Aged	1	1.387	-0.3871	0.1088	4	4	5.034	9
PBS→Young vs. Young sEV→Aged	1	1.034	-0.03413	0.1088	4	4	0.4438	9
PBS→Aged vs. Young sEV→Aged	1.387	1.034	0.353	0.1088	4	4	4.59	9

## Sheet: fig2j
	PBS→Young	PBS→Young	PBS→Young	PBS→Young	PBS→Aged	PBS→Aged	PBS→Aged	PBS→Aged	Young sEV→Aged	Young sEV→Aged	Young sEV→Aged	Young sEV→Aged
Heart	0.95518	0.995192	0.960822	1.08881	1.21999	1.17161	1.16093	1.15423	1.04844	1.01341	0.994358	0.957646
Liver	0.987045	1.00751	0.989742	1.01571	2.00923	1.89707	2.14089	1.99437	1.50941	1.63306	1.47615	1.41112
Spleen	0.993346	0.990913	0.985241	1.0305	6.79409	6.14457	6.34644	6.23056	5.42758	5.23923	4.50692	4.76873
Lung	0.98091	0.972736	0.970915	1.07544	2.21756	1.9997	2.16982	2.05153	1.32273	1.38476	1.54994	1.53644
Kidney	0.980203	1.00398	0.995911	1.0199	1.73076	1.53145	1.72173	1.46127	1.32825	1.33898	1.32303	1.24607
Hip	1.02463	1.06212	0.946807	0.966448	1.34959	1.25703	1.29496	1.30331	1.00717	0.912717	1.15453	0.928428
Muscle	0.870939	1.16999	0.889176	1.06989	2.77358	2.27359	2.97929	2.42791	1.6773	1.92029	1.94584	1.4309
Ordinary_one-way_ANOVA_of_fig2j-heart
Table Analyzed
Data sets analyzed	A-C
ANOVA summary
F	19.96
P value	0.0005
P value summary	***
Significant diff. among means (P < 0.05)?	Yes
R square	0.816
Brown-Forsythe test
F (DFn, DFd)	0.5223 (2, 9)
P value	0.6101
P value summary	ns
Are SDs significantly different (P < 0.05)?	No
Bartlett's test
Bartlett's statistic (corrected)	1.487
P value	0.4753
P value summary	ns
Are SDs significantly different (P < 0.05)?	No
ANOVA table	SS
Treatment (between columns)	0.08165
Residual (within columns)	0.01841
Total	0.1001
Data summary
Number of treatments (columns)	3
Number of families	1
Number of comparisons per family	3
Alpha	0.05
Tukey's multiple comparisons test	Mean Diff.	95.00% CI of diff.	Significant?	Summary	Adjusted P Value
PBS→Young vs. PBS→Aged	-0.1767	-0.2660 to -0.08740	Yes	***	0.001	A-B
PBS→Young vs. Young sEV→Aged	-0.003464	-0.09276 to 0.08583	No	ns	0.9936	A-C
PBS→Aged vs. Young sEV→Aged	0.1732	0.08393 to 0.2625	Yes	**	0.0011	B-C
Test details	Mean 1	Mean 2	Mean Diff.	SE of diff.	n1	n2	q	DF
PBS→Young vs. PBS→Aged	1	1.177	-0.1767	0.03198	4	4	7.813	9
PBS→Young vs. Young sEV→Aged	1	1.003	-0.003464	0.03198	4	4	0.1532	9
PBS→Aged vs. Young sEV→Aged	1.177	1.003	0.1732	0.03198	4	4	7.66	9
Ordinary_one-way_ANOVA_of_fig2j-hip
Table Analyzed
Data sets analyzed	A-C
ANOVA summary
F	21.98
P value	0.0003
P value summary	***
Significant diff. among means (P < 0.05)?	Yes
R square	0.83
Brown-Forsythe test
F (DFn, DFd)	1.557 (2, 9)
P value	0.2626
P value summary	ns
Are SDs significantly different (P < 0.05)?	No
Bartlett's test
Bartlett's statistic (corrected)	3.152
P value	0.2068
P value summary	ns
Are SDs significantly different (P < 0.05)?	No
ANOVA table	SS	DF	MS	F (DFn, DFd)	P value
Treatment (between columns)	0.2414	2	0.1207	F (2, 9) = 21.98	P=0.0003
Residual (within columns)	0.04943	9	0.005492
Total	0.2908	11
Data summary
Number of treatments (columns)	3
Number of values (total)	12
Number of families	1
Number of comparisons per family	3
Alpha	0.05
Tukey's multiple comparisons test	Mean Diff.	95.00% CI of diff.	Significant?	Summary	Adjusted P Value
PBS→Young vs. PBS→Aged	-0.3012	-0.4475 to -0.1549	Yes	***	0.0007	A-B
PBS→Young vs. Young sEV→Aged	-0.0007118	-0.1470 to 0.1456	No	ns	0.9999	A-C
PBS→Aged vs. Young sEV→Aged	0.3005	0.1542 to 0.4468	Yes	***	0.0007	B-C
Test details	Mean 1	Mean 2	Mean Diff.	SE of diff.	n1	n2	q	DF
PBS→Young vs. PBS→Aged	1	1.301	-0.3012	0.0524	4	4	8.129	9
PBS→Young vs. Young sEV→Aged	1	1.001	-0.0007118	0.0524	4	4	0.01921	9
PBS→Aged vs. Young sEV→Aged	1.301	1.001	0.3005	0.0524	4	4	8.11	9
Ordinary_one-way_ANOVA_of_fig2j-kidney
Table Analyzed
Data sets analyzed	A-C
ANOVA summary
F	54.6
P value	<0.0001
P value summary	****
Significant diff. among means (P < 0.05)?	Yes
R square	0.9239
Brown-Forsythe test
F (DFn, DFd)	14.56 (2, 9)
P value	0.0015
P value summary	**
Are SDs significantly different (P < 0.05)?	Yes
Bartlett's test
Bartlett's statistic (corrected)	9.298
P value	0.0096
P value summary	**
Are SDs significantly different (P < 0.05)?	Yes
ANOVA table	SS	DF	MS	F (DFn, DFd)	P value
Treatment (between columns)	0.7474	2	0.3737	F (2, 9) = 54.60	P<0.0001
Residual (within columns)	0.0616	9	0.006844
Total	0.809	11
Data summary
Number of treatments (columns)	3
Number of values (total)	12
Number of families	1
Number of comparisons per family	3
Alpha	0.05
Tukey's multiple comparisons test	Mean Diff.	95.00% CI of diff.	Significant?	Summary	Adjusted P Value
PBS→Young vs. PBS→Aged	-0.6113	-0.7746 to -0.4480	Yes	****	<0.0001	A-B
PBS→Young vs. Young sEV→Aged	-0.3091	-0.4724 to -0.1458	Yes	**	0.0013	A-C
PBS→Aged vs. Young sEV→Aged	0.3022	0.1389 to 0.4655	Yes	**	0.0015	B-C
Test details	Mean 1	Mean 2	Mean Diff.	SE of diff.	n1	n2	q	DF
PBS→Young vs. PBS→Aged	1	1.611	-0.6113	0.0585	4	4	14.78	9
PBS→Young vs. Young sEV→Aged	1	1.309	-0.3091	0.0585	4	4	7.472	9
PBS→Aged vs. Young sEV→Aged	1.611	1.309	0.3022	0.0585	4	4	7.306	9
Ordinary_one-way_ANOVA_of_fig2j-liver
Table Analyzed
Data sets analyzed	A-C
ANOVA summary
F	161.9
P value	<0.0001
P value summary	****
Significant diff. among means (P < 0.05)?	Yes
R square	0.973
Brown-Forsythe test
F (DFn, DFd)	1.365 (2, 9)
P value	0.3036
P value summary	ns
Are SDs significantly different (P < 0.05)?	No
Bartlett's test
Bartlett's statistic (corrected)	7.071
P value	0.0291
P value summary	*
Are SDs significantly different (P < 0.05)?	Yes
ANOVA table	SS
Treatment (between columns)	2.042
Residual (within columns)	0.05675
Total	2.099
Data summary
Number of treatments (columns)	3
Number of families	1
Number of comparisons per family	3
Alpha	0.05
Tukey's multiple comparisons test	Mean Diff.	95.00% CI of diff.	Significant?	Summary	Adjusted P Value
PBS→Young vs. PBS→Aged	-1.01	-1.167 to -0.8536	Yes	****	<0.0001	A-B
PBS→Young vs. Young sEV→Aged	-0.5074	-0.6642 to -0.3507	Yes	****	<0.0001	A-C
PBS→Aged vs. Young sEV→Aged	0.503	0.3462 to 0.6597	Yes	****	<0.0001	B-C
Test details	Mean 1	Mean 2	Mean Diff.	SE of diff.	n1	n2	q	DF
PBS→Young vs. PBS→Aged	1	2.01	-1.01	0.05615	4	4	25.45	9
PBS→Young vs. Young sEV→Aged	1	1.507	-0.5074	0.05615	4	4	12.78	9
PBS→Aged vs. Young sEV→Aged	2.01	1.507	0.503	0.05615	4	4	12.67	9
Ordinary_one-way_ANOVA_of_fig2j-lung
Table Analyzed
Data sets analyzed	A-C
ANOVA summary
F	147.1
P value	<0.0001
P value summary	****
Significant diff. among means (P < 0.05)?	Yes
R square	0.9703
Brown-Forsythe test
F (DFn, DFd)	3.927 (2, 9)
P value	0.0594
P value summary	ns
Are SDs significantly different (P < 0.05)?	No
Bartlett's test
Bartlett's statistic (corrected)	1.602
P value	0.4489
P value summary	ns
Are SDs significantly different (P < 0.05)?	No
ANOVA table	SS
Treatment (between columns)	2.493
Residual (within columns)	0.07628
Total	2.569
Data summary
Number of treatments (columns)	3
Number of families	1
Number of comparisons per family	3
Alpha	0.05
Tukey's multiple comparisons test	Mean Diff.	95.00% CI of diff.	Significant?	Summary	Adjusted P Value
PBS→Young vs. PBS→Aged	-1.11	-1.291 to -0.9279	Yes	****	<0.0001	A-B
PBS→Young vs. Young sEV→Aged	-0.4485	-0.6302 to -0.2667	Yes	***	0.0002	A-C
PBS→Aged vs. Young sEV→Aged	0.6612	0.4794 to 0.8429	Yes	****	<0.0001	B-C
Test details	Mean 1	Mean 2	Mean Diff.	SE of diff.	n1	n2	q	DF
PBS→Young vs. PBS→Aged	1	2.11	-1.11	0.0651	4	4	24.11	9
PBS→Young vs. Young sEV→Aged	1	1.448	-0.4485	0.0651	4	4	9.743	9
PBS→Aged vs. Young sEV→Aged	2.11	1.448	0.6612	0.0651	4	4	14.36	9
Ordinary_one-way_ANOVA_of_fig2j-muscle
Table Analyzed
Data sets analyzed	A-C
ANOVA summary
F	42.97
P value	<0.0001
P value summary	****
Significant diff. among means (P < 0.05)?	Yes
R square	0.9052
Brown-Forsythe test
F (DFn, DFd)	2.203 (2, 9)
P value	0.1665
P value summary	ns
Are SDs significantly different (P < 0.05)?	No
Bartlett's test
Bartlett's statistic (corrected)	1.516
P value	0.4686
P value summary	ns
Are SDs significantly different (P < 0.05)?	No
ANOVA table	SS	DF	MS	F (DFn, DFd)	P value
Treatment (between columns)	5.218	2	2.609	F (2, 9) = 42.97	P<0.0001
Residual (within columns)	0.5464	9	0.06071
Total	5.764	11
Data summary
Number of treatments (columns)	3
Number of values (total)	12
Number of families	1
Number of comparisons per family	3
Alpha	0.05
Tukey's multiple comparisons test	Mean Diff.	95.00% CI of diff.	Significant?	Summary	Adjusted P Value
PBS→Young vs. PBS→Aged	-1.614	-2.100 to -1.127	Yes	****	<0.0001	A-B
PBS→Young vs. Young sEV→Aged	-0.7436	-1.230 to -0.2571	Yes	**	0.0053	A-C
PBS→Aged vs. Young sEV→Aged	0.87	0.3836 to 1.356	Yes	**	0.0019	B-C
Test details	Mean 1	Mean 2	Mean Diff.	SE of diff.	n1	n2	q	DF
PBS→Young vs. PBS→Aged	1	2.614	-1.614	0.1742	4	4	13.1	9
PBS→Young vs. Young sEV→Aged	1	1.744	-0.7436	0.1742	4	4	6.035	9
PBS→Aged vs. Young sEV→Aged	2.614	1.744	0.87	0.1742	4	4	7.062	9
Ordinary_one-way_ANOVA_of_fig2j-spleen
Table Analyzed
Data sets analyzed	A-C
ANOVA summary
F	356.3
P value	<0.0001
P value summary	****
Significant diff. among means (P < 0.05)?	Yes
R square	0.9875
Brown-Forsythe test
F (DFn, DFd)	5.326 (2, 9)
P value	0.0298
P value summary	*
Are SDs significantly different (P < 0.05)?	Yes
Bartlett's test
Bartlett's statistic (corrected)	12.18
P value	0.0023
P value summary	**
Are SDs significantly different (P < 0.05)?	Yes
ANOVA table	SS
Treatment (between columns)	62.35
Residual (within columns)	0.7875
Total	63.13
Data summary
Number of treatments (columns)	3
Number of families	1
Number of comparisons per family	3
Alpha	0.05
Tukey's multiple comparisons test	Mean Diff.	95.00% CI of diff.	Significant?	Summary	Adjusted P Value
PBS→Young vs. PBS→Aged	-5.379	-5.963 to -4.795	Yes	****	<0.0001	A-B
PBS→Young vs. Young sEV→Aged	-3.986	-4.570 to -3.402	Yes	****	<0.0001	A-C
PBS→Aged vs. Young sEV→Aged	1.393	0.8093 to 1.977	Yes	***	0.0002	B-C
Test details	Mean 1	Mean 2	Mean Diff.	SE of diff.	n1	n2	q	DF
PBS→Young vs. PBS→Aged	1	6.379	-5.379	0.2092	4	4	36.37	9
PBS→Young vs. Young sEV→Aged	1	4.986	-3.986	0.2092	4	4	26.95	9
PBS→Aged vs. Young sEV→Aged	6.379	4.986	1.393	0.2092	4	4	9.421	9
