# Supplementary material for: Small extracellular vesicles from young plasma reverse age-related functional declines by improving mitochondrial energy metabolism
Source: Nat Aging. 2024 Apr 16;4(6):814–38. doi: 10.1038/s43587-024-00612-4 (PMC11186790; doi:10.1038/s43587-024-00612-4)
Supplement: Supplementary file 6 — Unprocessed images and statistical source data. [file 43587_2024_612_MOESM6_ESM.xlsx]

## Sheet: fig4a
PBS→Aged	PBS→Aged	PBS→Aged	PBS→Aged	PBS→Aged	PBS→Aged	Young sEV→Aged	Young sEV→Aged	Young sEV→Aged	Young sEV→Aged	Young sEV→Aged	Young sEV→Aged	PBS→Young	PBS→Young	PBS→Young	PBS→Young	PBS→Young	PBS→Young
0.974271	1.03259	0.977702	0.864494	0.936535	1.21441	1.63293	1.99657	2.01715	1.51629	1.43739	2.08919	2.27101	1.97599	2.13722	1.57804	1.56089	1.64665
Table Analyzed
Data sets analyzed	A-C
ANOVA summary
F	21.43
P value	<0.0001
P value summary	****
Significant diff. among means (P < 0.05)?	Yes
R square	0.7408
Brown-Forsythe test
F (DFn, DFd)	7.666 (2, 15)
P value	0.0051
P value summary	**
Are SDs significantly different (P < 0.05)?	Yes
Bartlett's test
Bartlett's statistic (corrected)	3.911
P value	0.1415
P value summary	ns
Are SDs significantly different (P < 0.05)?	No
ANOVA table	SS	DF	MS	F (DFn, DFd)	P value
Treatment (between columns)	2.719	2	1.36	F (2, 15) = 21.43	P<0.0001
Residual (within columns)	0.9516	15	0.06344
Total	3.671	17
Data summary
Number of treatments (columns)	3
Number of values (total)	18
Number of families	1
Number of comparisons per family	3
Alpha	0.05
Tukey's multiple comparisons test	Mean Diff.	95.00% CI of diff.	Significant?	Summary	Adjusted P Value
PBS→Aged vs. Young sEV→Aged	-0.7816	-1.159 to -0.4039	Yes	***	0.0002	A-B
PBS→Aged vs. PBS→Young	-0.8616	-1.239 to -0.4839	Yes	****	<0.0001	A-C
Young sEV→Aged vs. PBS→Young	-0.08005	-0.4578 to 0.2977	No	ns	0.8478	B-C
Test details	Mean 1	Mean 2	Mean Diff.	SE of diff.	n1	n2	q	DF
PBS→Aged vs. Young sEV→Aged	1	1.782	-0.7816	0.1454	6	6	7.601	15
PBS→Aged vs. PBS→Young	1	1.862	-0.8616	0.1454	6	6	8.38	15
Young sEV→Aged vs. PBS→Young	1.782	1.862	-0.08005	0.1454	6	6	0.7785	15

## Sheet: fig4b
PBS→Aged	PBS→Aged	PBS→Aged	PBS→Aged	PBS→Aged	PBS→Aged	Young sEV→Aged	Young sEV→Aged	Young sEV→Aged	Young sEV→Aged	Young sEV→Aged	Young sEV→Aged	PBS→Young	PBS→Young	PBS→Young	PBS→Young	PBS→Young	PBS→Young
0.865772	1.16779	0.704698	1.02685	1.20805	1.02685	1.24832	1.61074	1.38926	2.05369	1.26846	1.16779	1.28859	1.4698	1.48993	2.04698	1.12752	1.20805
Table Analyzed
Data sets analyzed	A-C
ANOVA summary
F	4.73
P value	0.0255
P value summary	*
Significant diff. among means (P < 0.05)?	Yes
R square	0.3867
Brown-Forsythe test
F (DFn, DFd)	0.4141 (2, 15)
P value	0.6682
P value summary	ns
Are SDs significantly different (P < 0.05)?	No
Bartlett's test
Bartlett's statistic (corrected)	1.643
P value	0.4398
P value summary	ns
Are SDs significantly different (P < 0.05)?	No
ANOVA table	SS	DF	MS	F (DFn, DFd)	P value
Treatment (between columns)	0.8017	2	0.4009	F (2, 15) = 4.730	P=0.0255
Residual (within columns)	1.271	15	0.08475
Total	2.073	17
Data summary
Number of treatments (columns)	3
Number of values (total)	18
Number of families	1
Number of comparisons per family	3
Alpha	0.05
Tukey's multiple comparisons test	Mean Diff.	95.00% CI of diff.	Significant?	Summary	Adjusted P Value
PBS→Aged vs. Young sEV→Aged	-0.4564	-0.8930 to -0.01980	Yes	*	0.04	A-B
PBS→Aged vs. PBS→Young	-0.4385	-0.8751 to -0.001901	Yes	*	0.0489	A-C
Young sEV→Aged vs. PBS→Young	0.0179	-0.4187 to 0.4545	No	ns	0.9938	B-C
Test details	Mean 1	Mean 2	Mean Diff.	SE of diff.	n1	n2	q	DF
PBS→Aged vs. Young sEV→Aged	1	1.456	-0.4564	0.1681	6	6	3.84	15
PBS→Aged vs. PBS→Young	1	1.438	-0.4385	0.1681	6	6	3.689	15
Young sEV→Aged vs. PBS→Young	1.456	1.438	0.0179	0.1681	6	6	0.1506	15

## Sheet: fig4c
PBS→Aged	PBS→Aged	PBS→Aged	PBS→Aged	PBS→Aged	PBS→Aged	Young sEV→Aged	Young sEV→Aged	Young sEV→Aged	Young sEV→Aged	Young sEV→Aged	Young sEV→Aged	PBS→Young	PBS→Young	PBS→Young	PBS→Young	PBS→Young	PBS→Young
73.2897	66.6106	73.8077	65.5265	129.056	129.703	142.954	140.882	141.918	148.91	164.967	161.6	120.423	138.033	146.89	150.842	170.418	158.03
Table Analyzed
Data sets analyzed	A-C
ANOVA summary
F	15.43
P value	0.0002
P value summary	***
Significant diff. among means (P < 0.05)?	Yes
R square	0.6729
Brown-Forsythe test
F (DFn, DFd)	0.8753 (2, 15)
P value	0.437
P value summary	ns
Are SDs significantly different (P < 0.05)?	No
Bartlett's test
Bartlett's statistic (corrected)	5.026
P value	0.081
P value summary	ns
Are SDs significantly different (P < 0.05)?	No
ANOVA table	SS	DF	MS	F (DFn, DFd)	P value
Treatment (between columns)	14021	2	7011	F (2, 15) = 15.43	P=0.0002
Residual (within columns)	6816	15	454.4
Total	20837	17
Data summary
Number of treatments (columns)	3
Number of values (total)	18
Number of families	1
Number of comparisons per family	3
Alpha	0.05
Tukey's multiple comparisons test	Mean Diff.	95.00% CI of diff.	Significant?	Summary	Adjusted P Value
PBS→Aged vs. Young sEV→Aged	-60.54	-92.51 to -28.57	Yes	***	0.0005	A-B
PBS→Aged vs. PBS→Young	-57.77	-89.74 to -25.81	Yes	***	0.0008	A-C
Young sEV→Aged vs. PBS→Young	2.766	-29.20 to 34.73	No	ns	0.9726	B-C
Test details	Mean 1	Mean 2	Mean Diff.	SE of diff.	n1	n2	q	DF
PBS→Aged vs. Young sEV→Aged	89.67	150.2	-60.54	12.31	6	6	6.956	15
PBS→Aged vs. PBS→Young	89.67	147.4	-57.77	12.31	6	6	6.639	15
Young sEV→Aged vs. PBS→Young	150.2	147.4	2.766	12.31	6	6	0.3178	15

## Sheet: fig4d
PBS→Aged	PBS→Aged	PBS→Aged	PBS→Aged	PBS→Aged	PBS→Aged	Young sEV→Aged	Young sEV→Aged	Young sEV→Aged	Young sEV→Aged	Young sEV→Aged	Young sEV→Aged	PBS→Young	PBS→Young	PBS→Young	PBS→Young	PBS→Young	PBS→Young
158.7	150.911	168.074	176.931	180.34	203.972	278.28	344.76	293.347	318.303	347.744	319.245	298.527	361.269	315.478	340.434	384.253	343.259
Table Analyzed
Data sets analyzed	A-C
ANOVA summary
F	71.95
P value	<0.0001
P value summary	****
Significant diff. among means (P < 0.05)?	Yes
R square	0.9056
Brown-Forsythe test
F (DFn, DFd)	0.4787 (2, 15)
P value	0.6287
P value summary	ns
Are SDs significantly different (P < 0.05)?	No
Bartlett's test
Bartlett's statistic (corrected)	1.139
P value	0.5659
P value summary	ns
Are SDs significantly different (P < 0.05)?	No
ANOVA table	SS	DF	MS	F (DFn, DFd)	P value
Treatment (between columns)	98498	2	49249	F (2, 15) = 71.95	P<0.0001
Residual (within columns)	10267	15	684.5
Total	108766	17
Data summary
Number of treatments (columns)	3
Number of values (total)	18
Number of families	1
Number of comparisons per family	3
Alpha	0.05
Tukey's multiple comparisons test	Mean Diff.	95.00% CI of diff.	Significant?	Summary	Adjusted P Value
PBS→Aged vs. Young sEV→Aged	-143.8	-183.0 to -104.6	Yes	****	<0.0001	A-B
PBS→Aged vs. PBS→Young	-167.4	-206.6 to -128.1	Yes	****	<0.0001	A-C
Young sEV→Aged vs. PBS→Young	-23.59	-62.83 to 15.64	No	ns	0.2919	B-C
Test details	Mean 1	Mean 2	Mean Diff.	SE of diff.	n1	n2	q	DF
PBS→Aged vs. Young sEV→Aged	173.2	316.9	-143.8	15.11	6	6	13.46	15
PBS→Aged vs. PBS→Young	173.2	340.5	-167.4	15.11	6	6	15.67	15
Young sEV→Aged vs. PBS→Young	316.9	340.5	-23.59	15.11	6	6	2.209	15

## Sheet: fig4e
PBS→Aged	PBS→Aged	PBS→Aged	PBS→Aged	PBS→Aged	PBS→Aged	Young sEV→Aged	Young sEV→Aged	Young sEV→Aged	Young sEV→Aged	Young sEV→Aged	Young sEV→Aged	PBS→Young	PBS→Young	PBS→Young	PBS→Young	PBS→Young	PBS→Young
0.584943	1.56884	1.14449	0.614024	0.986028	1.10168	6.18898	16.5608	7.06016	8.63203	5.38782	4.4067	7.46132	8.39442	14.2159	12.9909	10.1689	5.04935
Table Analyzed
Data sets analyzed	A-C
ANOVA summary
F	12.18
P value	0.0007
P value summary	***
Significant diff. among means (P < 0.05)?	Yes
R square	0.6188
Brown-Forsythe test
F (DFn, DFd)	2.224 (2, 15)
P value	0.1426
P value summary	ns
Are SDs significantly different (P < 0.05)?	No
Bartlett's test
Bartlett's statistic (corrected)	16.59
P value	0.0003
P value summary	***
Are SDs significantly different (P < 0.05)?	Yes
ANOVA table	SS	DF	MS	F (DFn, DFd)	P value
Treatment (between columns)	256.6	2	128.3	F (2, 15) = 12.18	P=0.0007
Residual (within columns)	158	15	10.54
Total	414.6	17
Data summary
Number of treatments (columns)	3
Number of values (total)	18
Number of families	1
Number of comparisons per family	3
Alpha	0.05
Tukey's multiple comparisons test	Mean Diff.	95.00% CI of diff.	Significant?	Summary	Adjusted P Value
PBS→Aged vs. Young sEV→Aged	-7.039	-11.91 to -2.172	Yes	**	0.0051	A-B
PBS→Aged vs. PBS→Young	-8.713	-13.58 to -3.846	Yes	***	0.0009	A-C
Young sEV→Aged vs. PBS→Young	-1.674	-6.542 to 3.194	No	ns	0.6526	B-C
Test details	Mean 1	Mean 2	Mean Diff.	SE of diff.	n1	n2	q	DF
PBS→Aged vs. Young sEV→Aged	1	8.039	-7.039	1.874	6	6	5.312	15
PBS→Aged vs. PBS→Young	1	9.713	-8.713	1.874	6	6	6.576	15
Young sEV→Aged vs. PBS→Young	8.039	9.713	-1.674	1.874	6	6	1.263	15

## Sheet: fig4f
PBS→Aged	PBS→Aged	PBS→Aged	PBS→Aged	PBS→Aged	PBS→Aged	Young sEV→Aged	Young sEV→Aged	Young sEV→Aged	Young sEV→Aged	Young sEV→Aged	Young sEV→Aged	PBS→Young	PBS→Young	PBS→Young	PBS→Young	PBS→Young	PBS→Young
0.729416	0.787206	0.47957	1.17425	1.20309	1.62647	28.8749	11.1024	21.6483	13.9456	16.3559	21.2847	33.795	11.1482	23.6495	22.9232	11.4769	23.5175
Table Analyzed
Data sets analyzed	A-C
ANOVA summary
F	19.02
P value	<0.0001
P value summary	****
Significant diff. among means (P < 0.05)?	Yes
R square	0.7172
Brown-Forsythe test
F (DFn, DFd)	3.417 (2, 15)
P value	0.0599
P value summary	ns
Are SDs significantly different (P < 0.05)?	No
Bartlett's test
Bartlett's statistic (corrected)	21.53
P value	<0.0001
P value summary	****
Are SDs significantly different (P < 0.05)?	Yes
ANOVA table	SS	DF	MS	F (DFn, DFd)	P value
Treatment (between columns)	1455	2	727.6	F (2, 15) = 19.02	P<0.0001
Residual (within columns)	573.9	15	38.26
Total	2029	17
Data summary
Number of treatments (columns)	3
Number of values (total)	18
Number of families	1
Number of comparisons per family	3
Alpha	0.05
Tukey's multiple comparisons test	Mean Diff.	95.00% CI of diff.	Significant?	Summary	Adjusted P Value
PBS→Aged vs. Young sEV→Aged	-17.87	-27.14 to -8.593	Yes	***	0.0004	A-B
PBS→Aged vs. PBS→Young	-20.09	-29.36 to -10.81	Yes	***	0.0001	A-C
Young sEV→Aged vs. PBS→Young	-2.216	-11.49 to 7.059	No	ns	0.8112	B-C
Test details	Mean 1	Mean 2	Mean Diff.	SE of diff.	n1	n2	q	DF
PBS→Aged vs. Young sEV→Aged	1	18.87	-17.87	3.571	6	6	7.076	15
PBS→Aged vs. PBS→Young	1	21.09	-20.09	3.571	6	6	7.954	15
Young sEV→Aged vs. PBS→Young	18.87	21.09	-2.216	3.571	6	6	0.8777	15

## Sheet: fig4i
PBS→Aged	PBS→Aged	PBS→Aged	Young sEV→Aged	Young sEV→Aged	Young sEV→Aged	PBS→Young	PBS→Young	PBS→Young
0.847826	0.978261	1.17391	1.63044	1.61539	1.5	1.95652	2.08696	2.21739
Table Analyzed
Data sets analyzed	A-C
ANOVA summary
F	54.29
P value	0.0001
P value summary	***
Significant diff. among means (P < 0.05)?	Yes
R square	0.9476
Brown-Forsythe test
F (DFn, DFd)	0.5082 (2, 6)
P value	0.6254
P value summary	ns
Are SDs significantly different (P < 0.05)?	No
Bartlett's test
Bartlett's statistic (corrected)
P value
P value summary
Are SDs significantly different (P < 0.05)?
ANOVA table	SS	DF	MS	F (DFn, DFd)	P value
Treatment (between columns)	1.775	2	0.8876	F (2, 6) = 54.29	P=0.0001
Residual (within columns)	0.09809	6	0.01635
Total	1.873	8
Data summary
Number of treatments (columns)	3
Number of values (total)	9
Number of families	1
Number of comparisons per family	3
Alpha	0.05
Tukey's multiple comparisons test	Mean Diff.	95.00% CI of diff.	Significant?	Summary	Adjusted P Value
PBS→Aged vs. Young sEV→Aged	-0.5819	-0.9023 to -0.2616	Yes	**	0.0034	A-B
PBS→Aged vs. PBS→Young	-1.087	-1.407 to -0.7666	Yes	***	0.0001	A-C
Young sEV→Aged vs. PBS→Young	-0.505	-0.8253 to -0.1847	Yes	**	0.0069	B-C
Test details	Mean 1	Mean 2	Mean Diff.	SE of diff.	n1	n2	q	DF
PBS→Aged vs. Young sEV→Aged	1	1.582	-0.5819	0.1044	3	3	7.883	6
PBS→Aged vs. PBS→Young	1	2.087	-1.087	0.1044	3	3	14.72	6
Young sEV→Aged vs. PBS→Young	1.582	2.087	-0.505	0.1044	3	3	6.841	6

## Sheet: fig4j
PBS→Aged	PBS→Aged	PBS→Aged	Young sEV→Aged	Young sEV→Aged	Young sEV→Aged	PBS→Young	PBS→Young	PBS→Young
1.30435	0.782609	0.913043	2.34783	1.69565	2.21739	2.08696	2.47826	2.21739
Table Analyzed
Data sets analyzed	A-C
ANOVA summary
F	18.07
P value	0.0029
P value summary	**
Significant diff. among means (P < 0.05)?	Yes
R square	0.8576
Brown-Forsythe test
F (DFn, DFd)	0.1304 (2, 6)
P value	0.8801
P value summary	ns
Are SDs significantly different (P < 0.05)?	No
Bartlett's test
Bartlett's statistic (corrected)
P value
P value summary
Are SDs significantly different (P < 0.05)?
ANOVA table	SS	DF	MS	F (DFn, DFd)	P value
Treatment (between columns)	2.802	2	1.401	F (2, 6) = 18.07	P=0.0029
Residual (within columns)	0.465	6	0.0775
Total	3.267	8
Data summary
Number of treatments (columns)	3
Number of values (total)	9
Number of families	1
Number of comparisons per family	3
Alpha	0.05
Tukey's multiple comparisons test	Mean Diff.	95.00% CI of diff.	Significant?	Summary	Adjusted P Value
PBS→Aged vs. Young sEV→Aged	-1.087	-1.784 to -0.3895	Yes	**	0.0073	A-B
PBS→Aged vs. PBS→Young	-1.261	-1.958 to -0.5634	Yes	**	0.0035	A-C
Young sEV→Aged vs. PBS→Young	-0.1739	-0.8714 to 0.5235	No	ns	0.7363	B-C
Test details	Mean 1	Mean 2	Mean Diff.	SE of diff.	n1	n2	q	DF
PBS→Aged vs. Young sEV→Aged	1	2.087	-1.087	0.2273	3	3	6.763	6
PBS→Aged vs. PBS→Young	1	2.261	-1.261	0.2273	3	3	7.845	6
Young sEV→Aged vs. PBS→Young	2.087	2.261	-0.1739	0.2273	3	3	1.082	6

## Sheet: fig4l
PBS→Aged	PBS→Aged	PBS→Aged	PBS→Aged	Young sEV→Aged	Young sEV→Aged	Young sEV→Aged	Young sEV→Aged	PBS→Young	PBS→Young	PBS→Young	PBS→Young
0.281918	0.911612	1.08839	1	5.99885	9.57481	8.4714	9.02311	9.59908	13.1716	8.30618	10.7389
Table Analyzed
Data sets analyzed	A-C
ANOVA summary
F	44.4
P value	<0.0001
P value summary	****
Significant diff. among means (P < 0.05)?	Yes
R square	0.908
Brown-Forsythe test
F (DFn, DFd)	1.763 (2, 9)
P value	0.2259
P value summary	ns
Are SDs significantly different (P < 0.05)?	No
Bartlett's test
Bartlett's statistic (corrected)	5.595
P value	0.061
P value summary	ns
Are SDs significantly different (P < 0.05)?	No
ANOVA table	SS	DF	MS	F (DFn, DFd)	P value
Treatment (between columns)	204	2	102	F (2, 9) = 44.40	P<0.0001
Residual (within columns)	20.68	9	2.298
Total	224.7	11
Data summary
Number of treatments (columns)	3
Number of values (total)	12
Number of families	1
Number of comparisons per family	3
Alpha	0.05
Tukey's multiple comparisons test	Mean Diff.	95.00% CI of diff.	Significant?	Summary	Adjusted P Value
PBS→Aged vs. Young sEV→Aged	-7.447	-10.44 to -4.454	Yes	***	0.0002	A-B
PBS→Aged vs. PBS→Young	-9.633	-12.63 to -6.641	Yes	****	<0.0001	A-C
Young sEV→Aged vs. PBS→Young	-2.187	-5.180 to 0.8058	No	ns	0.1582	B-C
Test details	Mean 1	Mean 2	Mean Diff.	SE of diff.	n1	n2	q	DF
PBS→Aged vs. Young sEV→Aged	0.8205	8.267	-7.447	1.072	4	4	9.825	9
PBS→Aged vs. PBS→Young	0.8205	10.45	-9.633	1.072	4	4	12.71	9
Young sEV→Aged vs. PBS→Young	8.267	10.45	-2.187	1.072	4	4	2.885	9
