# Supplementary material for: Small extracellular vesicles from young plasma reverse age-related functional declines by improving mitochondrial energy metabolism
Source: Nat Aging. 2024 Apr 16;4(6):814–38. doi: 10.1038/s43587-024-00612-4 (PMC11186790; doi:10.1038/s43587-024-00612-4)
Supplement: Supplementary file 7 — Unprocessed images and statistical source data. [file 43587_2024_612_MOESM7_ESM.xlsx]

## Sheet: fig5b
PBS	PBS	PBS	PBS	PBS	PBS	PBS	PBS	H2O2+PBS	H2O2+PBS	H2O2+PBS	H2O2+PBS	H2O2+PBS	H2O2+PBS	H2O2+PBS	H2O2+PBS	H2O2+Young sEV	H2O2+Young sEV	H2O2+Young sEV	H2O2+Young sEV	H2O2+Young sEV	H2O2+Young sEV	H2O2+Young sEV	H2O2+Young sEV
1.74023	1.84004	1.71913	1.81133	1.93057	1.75897	1.67604	1.7663	0.920813	1.01467	1.07907	0.958509	0.954082	1.03936	1.04096	0.992539	1.48231	1.36887	1.26706	1.33007	1.36943	1.36929	1.3363	1.36777
Table Analyzed	ATP-NE4C
Data sets analyzed	A-C
ANOVA summary
F	287.3
P value	<0.0001
P value summary	****
Significant diff. among means (P < 0.05)?	Yes
R square	0.9647
Brown-Forsythe test
F (DFn	DFd)	0.4497 (2	21)
P value	0.6438
P value summary	ns
Are SDs significantly different (P < 0.05)?	No
Bartlett's test
Bartlett's statistic (corrected)	1.128
P value	0.5689
P value summary	ns
Are SDs significantly different (P < 0.05)?	No
ANOVA table	SS	DF	MS	F (DFn	DFd)	P value
Treatment (between columns)	2.44	2	1.22	F (2	21) = 287.3	P<0.0001
Residual (within columns)	0.08918	21	0.004247
Total	2.529	23
Data summary
Number of treatments (columns)	3
Number of values (total)	24
Number of families	1
Number of comparisons per family	3
Alpha	0.05
Tukey's multiple comparisons test	Mean Diff.	95.00% CI of diff.	Significant?	Summary	Adjusted P Value
PBS vs. H2O2+PBS	0.7803	0.6982 to 0.8625	Yes	****	<0.0001	A-B
PBS vs. H2O2+Young sEV	0.4189	0.3368 to 0.5011	Yes	****	<0.0001	A-C
H2O2+PBS vs. H2O2+Young sEV	-0.3614	-0.4435 to -0.2793	Yes	****	<0.0001	B-C
Test details	Mean 1	Mean 2	Mean Diff.	SE of diff.	n1	n2	q	DF
PBS vs. H2O2+PBS	1.78	1	0.7803	0.03258	8	8	33.87	21
PBS vs. H2O2+Young sEV	1.78	1.361	0.4189	0.03258	8	8	18.18	21
H2O2+PBS vs. H2O2+Young sEV	1	1.361	-0.3614	0.03258	8	8	15.68	21

## Sheet: fig5c
PBS	PBS	PBS	PBS	PBS	PBS	PBS	PBS	H2O2+PBS	H2O2+PBS	H2O2+PBS	H2O2+PBS	H2O2+PBS	H2O2+PBS	H2O2+PBS	H2O2+PBS	H2O2+Young sEV	H2O2+Young sEV	H2O2+Young sEV	H2O2+Young sEV	H2O2+Young sEV	H2O2+Young sEV	H2O2+Young sEV	H2O2+Young sEV
2.05428	2.04355	2.00047	1.99943	1.91684	1.9647	1.99808	2.01729	0.951529	1.0047	1.01227	1.00379	0.997259	1.0459	0.96259	1.02197	1.45027	1.40715	1.46548	1.41505	1.4486	1.40228	1.41453	1.42647
Table Analyzed	ATP-c2c12
Data sets analyzed	A-C
ANOVA summary
F	1789
P value	<0.0001
P value summary	****
Significant diff. among means (P < 0.05)?	Yes
R square	0.9942
Brown-Forsythe test
F (DFn	DFd)	0.4854 (2	21)
P value	0.6222
P value summary	ns
Are SDs significantly different (P < 0.05)?	No
Bartlett's test
Bartlett's statistic (corrected)	2.613
P value	0.2707
P value summary	ns
Are SDs significantly different (P < 0.05)?	No
ANOVA table	SS	DF	MS	F (DFn	DFd)	P value
Treatment (between columns)	4.021	2	2.011	F (2	21) = 1789	P<0.0001
Residual (within columns)	0.02361	21	0.001124
Total	4.045	23
Data summary
Number of treatments (columns)	3
Number of values (total)	24
Number of families	1
Number of comparisons per family	3
Alpha	0.05
Tukey's multiple comparisons test	Mean Diff.	95.00% CI of diff.	Significant?	Summary	Adjusted P Value
PBS vs. H2O2+PBS	0.9993	0.9571 to 1.042	Yes	****	<0.0001	A-B
PBS vs. H2O2+Young sEV	0.5706	0.5283 to 0.6129	Yes	****	<0.0001	A-C
H2O2+PBS vs. H2O2+Young sEV	-0.4287	-0.4710 to -0.3865	Yes	****	<0.0001	B-C
Test details	Mean 1	Mean 2	Mean Diff.	SE of diff.	n1	n2	q	DF
PBS vs. H2O2+PBS	1.999	1	0.9993	0.01676	8	8	84.3	21
PBS vs. H2O2+Young sEV	1.999	1.429	0.5706	0.01676	8	8	48.14	21
H2O2+PBS vs. H2O2+Young sEV	1	1.429	-0.4287	0.01676	8	8	36.17	21

## Sheet: fig5d
PBS	PBS	PBS	PBS	PBS	PBS	H2O2+PBS	H2O2+PBS	H2O2+PBS	H2O2+PBS	H2O2+PBS	H2O2+PBS	H2O2+Young sEV	H2O2+Young sEV	H2O2+Young sEV	H2O2+Young sEV	H2O2+Young sEV	H2O2+Young sEV
0.053056	0.05436	0.034803	0.04632	0.052839	0.050014	0.0180706	0.0185052	0.0113343	0.0117689	0.015463	0.017636	0.0391488	0.0413218	0.0369758	0.0345855	0.0404526	0.0393661
Table Analyzed	V-NE4C
Data sets analyzed	A-C
ANOVA summary
F	74.1
P value	<0.0001
P value summary	****
Significant diff. among means (P < 0.05)?	Yes
R square	0.9081
Brown-Forsythe test
F (DFn	DFd)	1.114 (2	15)
P value	0.354
P value summary	ns
Are SDs significantly different (P < 0.05)?	No
Bartlett's test
Bartlett's statistic (corrected)	6.113
P value	0.047
P value summary	*
Are SDs significantly different (P < 0.05)?	Yes
ANOVA table	SS	DF	MS	F (DFn	DFd)	P value
Treatment (between columns)	0.003463	2	0.001731	F (2	15) = 74.10	P<0.0001
Residual (within columns)	0.0003505	15	2.337e-05
Total	0.003813	17
Data summary
Number of treatments (columns)	3
Number of values (total)	18
Number of families	1
Number of comparisons per family	3
Alpha	0.05
Tukey's multiple comparisons test	Mean Diff.	95.00% CI of diff.	Significant?	Summary	Adjusted P Value
PBS vs. H2O2+PBS	0.0331	0.02585 to 0.04035	Yes	****	<0.0001	A-B
PBS vs. H2O2+Young sEV	0.009924	0.002674 to 0.01717	Yes	**	0.0076	A-C
H2O2+PBS vs. H2O2+Young sEV	-0.02318	-0.03043 to -0.01593	Yes	****	<0.0001	B-C
Test details	Mean 1	Mean 2	Mean Diff.	SE of diff.	n1	n2	q	DF
PBS vs. H2O2+PBS	0.04857	0.01546	0.0331	0.002791	6	6	16.77	15
PBS vs. H2O2+Young sEV	0.04857	0.03864	0.009924	0.002791	6	6	5.029	15
H2O2+PBS vs. H2O2+Young sEV	0.01546	0.03864	-0.02318	0.002791	6	6	11.75	15

## Sheet: fig5e
PBS	PBS	PBS	PBS	PBS	PBS	H2O2+PBS	H2O2+PBS	H2O2+PBS	H2O2+PBS	H2O2+PBS	H2O2+PBS	H2O2+Young sEV	H2O2+Young sEV	H2O2+Young sEV	H2O2+Young sEV	H2O2+Young sEV	H2O2+Young sEV
0.065856	0.085171	0.067342	0.077742	0.078591	0.084322	0.00706066	0.0100323	0.00430132	0.00897097	0.00982	0.00536261	0.0461159	0.042083	0.0388992	0.0399604	0.0433565	0.0393237
Table Analyzed	V-C2C12
Data sets analyzed	A-C
ANOVA summary
F	262.4
P value	<0.0001
P value summary	****
Significant diff. among means (P < 0.05)?	Yes
R square	0.9722
Brown-Forsythe test
F (DFn	DFd)	3.481 (2	15)
P value	0.0573
P value summary	ns
Are SDs significantly different (P < 0.05)?	No
Bartlett's test
Bartlett's statistic (corrected)	8.636
P value	0.0133
P value summary	*
Are SDs significantly different (P < 0.05)?	Yes
ANOVA table	SS	DF	MS	F (DFn	DFd)	P value
Treatment (between columns)	0.01425	2	0.007124	F (2	15) = 262.4	P<0.0001
Residual (within columns)	0.0004072	15	2.715e-05
Total	0.01465	17
Data summary
Number of treatments (columns)	3
Number of values (total)	18
Number of families	1
Number of comparisons per family	3
Alpha	0.05
Tukey's multiple comparisons test	Mean Diff.	95.00% CI of diff.	Significant?	Summary	Adjusted P Value
PBS vs. H2O2+PBS	0.06891	0.06110 to 0.07673	Yes	****	<0.0001	A-B
PBS vs. H2O2+Young sEV	0.03488	0.02707 to 0.04269	Yes	****	<0.0001	A-C
H2O2+PBS vs. H2O2+Young sEV	-0.03403	-0.04185 to -0.02622	Yes	****	<0.0001	B-C
Test details	Mean 1	Mean 2	Mean Diff.	SE of diff.	n1	n2	q	DF
PBS vs. H2O2+PBS	0.0765	0.007591	0.06891	0.003008	6	6	32.4	15
PBS vs. H2O2+Young sEV	0.0765	0.04162	0.03488	0.003008	6	6	16.4	15
H2O2+PBS vs. H2O2+Young sEV	0.007591	0.04162	-0.03403	0.003008	6	6	16	15

## Sheet: fig5f
PBS	PBS	PBS	PBS	PBS	PBS	H2O2+PBS	H2O2+PBS	H2O2+PBS	H2O2+PBS	H2O2+PBS	H2O2+PBS	H2O2+Young sEV	H2O2+Young sEV	H2O2+Young sEV	H2O2+Young sEV	H2O2+Young sEV	H2O2+Young sEV
1.87647	1.88403	2.1166	1.9191	2.01168	1.92557	1.01265	1.02397	0.967238	1.01184	0.977724	1.00658	1.36459	1.44888	1.40455	1.43174	1.5211	1.56704
Table Analyzed	mtDNA-NE4C
Data sets analyzed	A-C
ANOVA summary
F	280.2
P value	<0.0001
P value summary	****
Significant diff. among means (P < 0.05)?	Yes
R square	0.9739
Brown-Forsythe test
F (DFn	DFd)	1.475 (2	15)
P value	0.2602
P value summary	ns
Are SDs significantly different (P < 0.05)?	No
Bartlett's test
Bartlett's statistic (corrected)	7.284
P value	0.0262
P value summary	*
Are SDs significantly different (P < 0.05)?	Yes
ANOVA table	SS	DF	MS	F (DFn	DFd)	P value
Treatment (between columns)	2.741	2	1.371	F (2	15) = 280.2	P<0.0001
Residual (within columns)	0.07338	15	0.004892
Total	2.815	17
Data summary
Number of treatments (columns)	3
Number of values (total)	18
Number of families	1
Number of comparisons per family	3
Alpha	0.05
Tukey's multiple comparisons test	Mean Diff.	95.00% CI of diff.	Significant?	Summary	Adjusted P Value
PBS vs. H2O2+PBS	0.9556	0.8507 to 1.060	Yes	****	<0.0001	A-B
PBS vs. H2O2+Young sEV	0.4993	0.3944 to 0.6041	Yes	****	<0.0001	A-C
H2O2+PBS vs. H2O2+Young sEV	-0.4563	-0.5612 to -0.3514	Yes	****	<0.0001	B-C
Test details	Mean 1	Mean 2	Mean Diff.	SE of diff.	n1	n2	q	DF
PBS vs. H2O2+PBS	1.956	1	0.9556	0.04038	6	6	33.47	15
PBS vs. H2O2+Young sEV	1.956	1.456	0.4993	0.04038	6	6	17.48	15
H2O2+PBS vs. H2O2+Young sEV	1	1.456	-0.4563	0.04038	6	6	15.98	15

## Sheet: fig5g
PBS	PBS	PBS	PBS	PBS	PBS	H2O2+PBS	H2O2+PBS	H2O2+PBS	H2O2+PBS	H2O2+PBS	H2O2+PBS	H2O2+Young sEV	H2O2+Young sEV	H2O2+Young sEV	H2O2+Young sEV	H2O2+Young sEV	H2O2+Young sEV
2.28347	2.05601	1.87925	2.33071	2.15396	2.11616	1.01831	1.0347	0.952566	1.01714	0.967748	1.00953	1.08002	1.6499	1.58573	1.17725	1.30663	1.37314
Table Analyzed	mtDNA-c2c12
Data sets analyzed	A-C
ANOVA summary
F	78.26
P value	<0.0001
P value summary	****
Significant diff. among means (P < 0.05)?	Yes
R square	0.9126
Brown-Forsythe test
F (DFn	DFd)	4.337 (2	15)
P value	0.0326
P value summary	*
Are SDs significantly different (P < 0.05)?	Yes
Bartlett's test
Bartlett's statistic (corrected)	11.59
P value	0.003
P value summary	**
Are SDs significantly different (P < 0.05)?	Yes
ANOVA table	SS	DF	MS	F (DFn	DFd)	P value
Treatment (between columns)	4.046	2	2.023	F (2	15) = 78.26	P<0.0001
Residual (within columns)	0.3877	15	0.02585
Total	4.433	17
Data summary
Number of treatments (columns)	3
Number of values (total)	18
Number of families	1
Number of comparisons per family	3
Alpha	0.05
Tukey's multiple comparisons test	Mean Diff.	95.00% CI of diff.	Significant?	Summary	Adjusted P Value
PBS vs. H2O2+PBS	1.137	0.8955 to 1.378	Yes	****	<0.0001	A-B
PBS vs. H2O2+Young sEV	0.7745	0.5334 to 1.016	Yes	****	<0.0001	A-C
H2O2+PBS vs. H2O2+Young sEV	-0.3621	-0.6032 to -0.1210	Yes	**	0.0038	B-C
Test details	Mean 1	Mean 2	Mean Diff.	SE of diff.	n1	n2	q	DF
PBS vs. H2O2+PBS	2.137	1	1.137	0.09282	6	6	17.32	15
PBS vs. H2O2+Young sEV	2.137	1.362	0.7745	0.09282	6	6	11.8	15
H2O2+PBS vs. H2O2+Young sEV	1	1.362	-0.3621	0.09282	6	6	5.517	15

## Sheet: fig5h
Time (minutes)	H2O2+Young sEV	H2O2+Young sEV	H2O2+Young sEV	H2O2+Young sEV	H2O2+Young sEV	H2O2+Young sEV	PBS	PBS	PBS	PBS	PBS	PBS	H2O2+PBS	H2O2+PBS	H2O2+PBS	H2O2+PBS	H2O2+PBS	H2O2+PBS
1.30676	673.753	725.678	544.603	822.208	780.86	764.97	1437.89	1578.1	1519.33	1487.15	1408.17	1501.8	421.92	385.529	494.013	500.441	335.92	453.036
7.80339	679.99	730.525	578.799	867.838	781.028	765.312	1359.98	1446.32	1446.13	1378.98	1312.21	1363.85	389.961	460.315	459.8	466.818	397.716	439.792
14.2979	686.753	740.623	604.57	948.57	789.964	781.534	1312.46	1376.21	1396.41	1325.59	1258.58	1316.62	376.545	457.711	451.186	443.515	383.462	430.665
20.8962	470.802	396.579	361.552	426.955	450.353	649.907	427.836	1367.17	413.132	435.024	351.057	1310.6	337.148	328.929	357.288	377.971	315.1	341.751
27.3957	465.881	403.308	368.387	443.685	452.532	655.948	403.598	1378.07	438.134	442.834	367.152	1311.44	335.612	330.311	369.475	377.985	302.158	336.427
33.8955	463.731	392.077	365.208	466.259	445.547	650.612	414.687	1406.07	438.815	455.535	375.074	1339.67	329.895	321.9	363.478	369.485	290.638	328.644
40.4878	690.062	739.65	1065.49	980.338	863.643	843.825	1345.42	2027.64	1544.04	1307.88	1323.86	1907.55	499.413	454.993	493.312	611.245	441.337	534.45
46.9907	694.876	722.157	1052.22	997.159	847.349	833.68	1542.41	1909.88	1564.21	1502.73	1459.7	1860.68	470.583	441.352	475.192	580.499	435.446	498.693
53.4857	683.732	723.207	1040.27	1032.09	873.838	837.038	1601.7	1927.73	1617.94	1597.41	1544.25	1891.16	460.597	431.194	469.718	575.623	438.64	478.559
60.0674	331.869	366.604	306.653	368.473	404.922	458.287	227.808	211.637	224.393	233.655	160.514	206.629	352.683	305.369	284.271	333.39	269.379	234.488
66.5414	311.117	346.652	302.456	355.763	383.614	428.135	221.052	227.489	232.232	249.669	174.231	224.189	348.693	308.808	282.548	350.837	267.377	264.101
73.0463	307.522	333.3	290.024	349.196	394.966	424.12	218.285	226.677	228.131	245.98	176.505	216.071	348.16	308.048	280.135	353.925	277.209	249.304

## Sheet: fig5i
	H2O2+PBS	H2O2+PBS	H2O2+PBS	H2O2+PBS	H2O2+PBS	H2O2+PBS	H202+Young sEV	H202+Young sEV	H202+Young sEV	H202+Young sEV	H202+Young sEV	H202+Young sEV	PBS	PBS	PBS	PBS	PBS	PBS
Basal	46.2964	127.11	186.015	124.207	101.045	191.867	363.329	383.424	276.28	521.728	389.45	333.758	1147.73	1244.94	1225.71	1154.14	1155.91	1178.46
ATP-linked	61.9236	107.472	104.919	95.1107	69.7343	105.557	213.361	334.954	210.942	433.906	334.473	118.449	954.74	83.1041	1023.93	952.775	961.895	73.5188
Maximal	127.019	135.105	197.09	243.072	167.153	254.603	372.721	379.486	752.947	645.385	467.11	401.334	1274.13	1733.15	1347.14	1226.24	1272.19	1670.83
Ordinary one-way ANOVA of fig5i-Basal
Table Analyzed
Data sets analyzed	A-C
ANOVA summary
F	483.2
P value	<0.0001
P value summary	****
Significant diff. among means (P < 0.05)?	Yes
R square	0.9847
Brown-Forsythe test
F (DFn, DFd)	0.4177 (2, 15)
P value	0.666
P value summary	ns
Are SDs significantly different (P < 0.05)?	No
Bartlett's test
Bartlett's statistic (corrected)	2.174
P value	0.3372
P value summary	ns
Are SDs significantly different (P < 0.05)?	No
ANOVA table	SS	DF	MS	F (DFn, DFd)	P value
Treatment (between columns)	3650705	2	1825353	F (2, 15) = 483.2	P<0.0001
Residual (within columns)	56667	15	3778
Total	3707372	17
Data summary
Number of treatments (columns)	3
Number of values (total)	18
Number of families	1
Number of comparisons per family	3
Alpha	0.05
Tukey's multiple comparisons test	Mean Diff.	95.00% CI of diff.	Significant?	Summary	Adjusted P Value
H2O2+PBS vs. H2O2+Young sEV	-248.6	-340.7 to -156.4	Yes	****	<0.0001	A-B
H2O2+PBS vs. PBS	-1055	-1147 to -962.9	Yes	****	<0.0001	A-C
H2O2+Young sEV vs. PBS	-806.5	-898.7 to -714.3	Yes	****	<0.0001	B-C
Test details	Mean 1	Mean 2	Mean Diff.	SE of diff.	n1	n2	q	DF
H2O2+PBS vs. H2O2+Young sEV	129.4	378	-248.6	35.49	6	6	9.906	15
H2O2+PBS vs. PBS	129.4	1184	-1055	35.49	6	6	42.05	15
H2O2+Young sEV vs. PBS	378	1184	-806.5	35.49	6	6	32.14	15
Ordinary one-way ANOVA of fig5i-atp-linked
Table Analyzed
Data sets analyzed	A-C
ANOVA summary
F	7.056
P value	0.0069
P value summary	**
Significant diff. among means (P < 0.05)?	Yes
R square	0.4848
Brown-Forsythe test
F (DFn, DFd)	2.041 (2, 15)
P value	0.1644
P value summary	ns
Are SDs significantly different (P < 0.05)?	No
Bartlett's test
Bartlett's statistic (corrected)	27.46
P value	<0.0001
P value summary	****
Are SDs significantly different (P < 0.05)?	Yes
ANOVA table	SS	DF	MS	F (DFn, DFd)	P value
Treatment (between columns)	1071022	2	535511	F (2, 15) = 7.056	P=0.0069
Residual (within columns)	1138378	15	75892
Total	2209400	17
Data summary
Number of treatments (columns)	3
Number of values (total)	18
Number of families	1
Number of comparisons per family	3
Alpha	0.05
Tukey's multiple comparisons test	Mean Diff.	95.00% CI of diff.	Significant?	Summary	Adjusted P Value
H2O2+PBS vs. H2O2+Young sEV	-183.6	-596.7 to 229.6	No	ns	0.4972	A-B
H2O2+PBS vs. PBS	-584.2	-997.3 to -171.1	Yes	**	0.006	A-C
H2O2+Young sEV vs. PBS	-400.6	-813.8 to 12.48	No	ns	0.058	B-C
Test details	Mean 1	Mean 2	Mean Diff.	SE of diff.	n1	n2	q	DF
H2O2+PBS vs. H2O2+Young sEV	90.79	274.3	-183.6	159.1	6	6	1.632	15
H2O2+PBS vs. PBS	90.79	675	-584.2	159.1	6	6	5.195	15
H2O2+Young sEV vs. PBS	274.3	675	-400.6	159.1	6	6	3.562	15
Ordinary one-way ANOVA of fig5i-maximal
Table Analyzed
Data sets analyzed	A-C
ANOVA summary
F	95.18
P value	<0.0001
P value summary	****
Significant diff. among means (P < 0.05)?	Yes
R square	0.927
Brown-Forsythe test
F (DFn, DFd)	1.390 (2, 15)
P value	0.2794
P value summary	ns
Are SDs significantly different (P < 0.05)?	No
Bartlett's test
Bartlett's statistic (corrected)	7.178
P value	0.0276
P value summary	*
Are SDs significantly different (P < 0.05)?	Yes
ANOVA table	SS	DF	MS	F (DFn, DFd)	P value
Treatment (between columns)	4924846	2	2462423	F (2, 15) = 95.18	P<0.0001
Residual (within columns)	388054	15	25870
Total	5312900	17
Data summary
Number of treatments (columns)	3
Number of values (total)	18
Number of families	1
Number of comparisons per family	3
Alpha	0.05
Tukey's multiple comparisons test	Mean Diff.	95.00% CI of diff.	Significant?	Summary	Adjusted P Value
H2O2+PBS vs. H2O2+Young sEV	-315.8	-557.0 to -74.62	Yes	*	0.0104	A-B
H2O2+PBS vs. PBS	-1233	-1474 to -992.1	Yes	****	<0.0001	A-C
H2O2+Young sEV vs. PBS	-917.5	-1159 to -676.2	Yes	****	<0.0001	B-C
Test details	Mean 1	Mean 2	Mean Diff.	SE of diff.	n1	n2	q	DF
H2O2+PBS vs. H2O2+Young sEV	187.3	503.2	-315.8	92.86	6	6	4.81	15
H2O2+PBS vs. PBS	187.3	1421	-1233	92.86	6	6	18.78	15
H2O2+Young sEV vs. PBS	503.2	1421	-917.5	92.86	6	6	13.97	15

## Sheet: fig5j
Time (minutes)	H2O2+Young sEV	H2O2+Young sEV	H2O2+Young sEV	H2O2+Young sEV	H2O2+Young sEV	H2O2+Young sEV	PBS	PBS	PBS	PBS	PBS	PBS	H2O2+PBS	H2O2+PBS	H2O2+PBS	H2O2+PBS	H2O2+PBS	H2O2+PBS
1.30676	902.845	852.524	821.975	948.566	1078.22	893.269	1195.12	1179.41	1347.99	1459.78	1545.82	1455.99	542.317	664.556	462.114	480.819	467.983	520.768
7.80339	914.208	869.224	857.832	988.219	1075.31	885.679	1097.95	1116.82	1236.4	1341.09	1442.25	1372.3	546.829	655.519	462.406	471.094	473.966	499.081
14.2979	912.525	862.623	865.605	960.433	1087.84	891.01	1011.1	1073.83	1156.17	1243.25	1385.23	1324.11	536.644	643.996	459.172	457.6	457.429	487.53
20.8962	663.812	670.946	638.429	674.731	750.411	636.91	516.872	234.29	238.708	647.679	623.987	620.475	299.163	567.017	459.741	383.031	444.63	395.613
27.3957	669.595	668.146	657.156	673.724	878.821	629.131	533.12	270.539	264.404	690.428	648.095	647.158	319.527	557.147	463.927	363.567	425.725	381.074
33.8955	677.373	656.636	609.338	648.97	911.276	614.728	545.22	279.272	282.345	705.531	657.742	653.613	320.076	546.251	453.879	368.292	409.545	373.69
40.4878	965.4	929.317	927.827	1157.23	1471.7	975.051	963.436	1057.86	990.253	1649.55	1545.77	1295.52	522.089	407.14	562.323	424.6	493.875	528.388
46.9907	947.905	924.541	929.686	1175.43	1365.15	952.846	1045.15	1329.09	1303.29	1720.54	1625.09	1531.56	503.257	576.472	542.421	391.871	491.504	516.054
53.4857	956.727	915.379	935.747	1205.3	1243.1	937.546	1104.94	1444.54	1444.21	1732.85	1674.71	1627.38	508.854	562.738	544.006	387.531	496.298	491.613
60.0674	615.109	525.196	604.694	553.841	673.885	660.762	171.318	-51.1606	-69.1144	237.043	192.37	174.277	340.851	295.961	227.751	260.437	258.297	325.839
66.5414	584.835	495.042	580.774	543.946	715.725	635.342	170.504	-54.5528	-51.191	225.16	208.141	188.186	346.512	302.005	237.906	266.425	267.941	317.625
73.0463	592.526	492.512	553.959	551.339	698.996	626.974	147.866	-56.6884	-75.8738	212.269	207.029	193.965	340.838	300.664	241.603	261.261	271.18	316.251

## Sheet: fig5k
	H2O2+PBS	H2O2+PBS	H2O2+PBS	H2O2+PBS	H2O2+PBS	H2O2+PBS	H2O2+Young sEV	H2O2+Young sEV	H2O2+Young sEV	H2O2+Young sEV	H2O2+Young sEV	PBS	PBS	PBS	PBS	PBS	PBS
Basal	199.196	355.147	225.477	207.13	200.653	182.555	312.369	357.207	416.031	384.253	248.96	938.162	1177.49	1312.25	1123.21	1255.25	1198.66
ATP-linked	216.568	97.8852	8.23558	98.2075	39.8257	119.001	239.6	196.215	299.931	233.619	263.063	569.653	861.989	985.035	666.826	814.492	743.72
Maximal	168.666	215.907	313.83	164.163	228.086	192.113	359.187	418.829	629.608	663.782	314.122	874.613	1331.3	1311.31	1476.16	1412.68	1299.35
Ordinary one-way ANOVA of fig5k-Basal
Table Analyzed
Data sets analyzed	A-C
ANOVA summary
F	177.9
P value	<0.0001
P value summary	****
Significant diff. among means (P < 0.05)?	Yes
R square	0.9621
Brown-Forsythe test
F (DFn, DFd)	1.016 (2, 14)
P value	0.3873
P value summary	ns
Are SDs significantly different (P < 0.05)?	No
Bartlett's test
Bartlett's statistic (corrected)	3.054
P value	0.2172
P value summary	ns
Are SDs significantly different (P < 0.05)?	No
ANOVA table	SS	DF	MS	F (DFn, DFd)	P value
Treatment (between columns)	3088690	2	1544345	F (2, 14) = 177.9	P<0.0001
Residual (within columns)	121547	14	8682
Total	3210237	16
Data summary
Number of treatments (columns)	3
Number of values (total)	17
Number of families	1
Number of comparisons per family	3
Alpha	0.05
Tukey's multiple comparisons test	Mean Diff.	95.00% CI of diff.	Significant?	Summary	Adjusted P Value
PBS vs. sEV+Triton	-115.4	-263.1 to 32.27	No	ns	0.1379	A-B
PBS vs. Mock	-939.1	-1080 to -798.3	Yes	****	<0.0001	A-C
sEV+Triton vs. Mock	-823.7	-971.4 to -676.1	Yes	****	<0.0001	B-C
Test details	Mean 1	Mean 2	Mean Diff.	SE of diff.	n1	n2	q	DF
PBS vs. sEV+Triton	228.4	343.8	-115.4	56.42	6	5	2.893	14
PBS vs. Mock	228.4	1168	-939.1	53.8	6	6	24.69	14
sEV+Triton vs. Mock	343.8	1168	-823.7	56.42	5	6	20.65	14
Ordinary one-way ANOVA of fig5k-atp-linked
Table Analyzed
Data sets analyzed	A-C
ANOVA summary
F	75.09
P value	<0.0001
P value summary	****
Significant diff. among means (P < 0.05)?	Yes
R square	0.9147
Brown-Forsythe test
F (DFn, DFd)	3.569 (2, 14)
P value	0.0559
P value summary	ns
Are SDs significantly different (P < 0.05)?	No
Bartlett's test
Bartlett's statistic (corrected)	6.468
P value	0.0394
P value summary	*
Are SDs significantly different (P < 0.05)?	Yes
ANOVA table	SS	DF	MS	F (DFn, DFd)	P value
Treatment (between columns)	1500568	2	750284	F (2, 14) = 75.09	P<0.0001
Residual (within columns)	139879	14	9991
Total	1640447	16
Data summary
Number of treatments (columns)	3
Number of values (total)	17
Number of families	1
Number of comparisons per family	3
Alpha	0.05
Tukey's multiple comparisons test	Mean Diff.	95.00% CI of diff.	Significant?	Summary	Adjusted P Value
PBS vs. sEV+Triton	-149.9	-308.3 to 8.550	No	ns	0.0648	A-B
PBS vs. Mock	-677	-828.0 to -526.0	Yes	****	<0.0001	A-C
sEV+Triton vs. Mock	-527.1	-685.5 to -368.7	Yes	****	<0.0001	B-C
Test details	Mean 1	Mean 2	Mean Diff.	SE of diff.	n1	n2	q	DF
PBS vs. sEV+Triton	96.62	246.5	-149.9	60.53	6	5	3.502	14
PBS vs. Mock	96.62	773.6	-677	57.71	6	6	16.59	14
sEV+Triton vs. Mock	246.5	773.6	-527.1	60.53	5	6	12.32	14
Ordinary one-way ANOVA of fig5k-maximal
Table Analyzed
Data sets analyzed	A-C
ANOVA summary
F	75.82
P value	<0.0001
P value summary	****
Significant diff. among means (P < 0.05)?	Yes
R square	0.9155
Brown-Forsythe test
F (DFn, DFd)	1.011 (2, 14)
P value	0.3888
P value summary	ns
Are SDs significantly different (P < 0.05)?	No
Bartlett's test
Bartlett's statistic (corrected)	6.56
P value	0.0376
P value summary	*
Are SDs significantly different (P < 0.05)?	Yes
ANOVA table	SS	DF	MS	F (DFn, DFd)	P value
Treatment (between columns)	3698468	2	1849234	F (2, 14) = 75.82	P<0.0001
Residual (within columns)	341455	14	24390
Total	4039923	16
Data summary
Number of treatments (columns)	3
Number of values (total)	17
Number of families	1
Number of comparisons per family	3
Alpha	0.05
Tukey's multiple comparisons test	Mean Diff.	95.00% CI of diff.	Significant?	Summary	Adjusted P Value
PBS vs. sEV+Triton	-263.3	-510.8 to -15.80	Yes	*	0.0366	A-B
PBS vs. Mock	-1070	-1306 to -834.5	Yes	****	<0.0001	A-C
sEV+Triton vs. Mock	-807.1	-1055 to -559.6	Yes	****	<0.0001	B-C
Test details	Mean 1	Mean 2	Mean Diff.	SE of diff.	n1	n2	q	DF
PBS vs. sEV+Triton	213.8	477.1	-263.3	94.57	6	5	3.938	14
PBS vs. Mock	213.8	1284	-1070	90.17	6	6	16.79	14
sEV+Triton vs. Mock	477.1	1284	-807.1	94.57	5	6	12.07	14

[truncated: 6 more sheets: fig5l, fig5m, fig5n, fig5o, fig5p, fig5q]
