# Supplementary material for: Small extracellular vesicles from young plasma reverse age-related functional declines by improving mitochondrial energy metabolism
Source: Nat Aging. 2024 Apr 16;4(6):814–38. doi: 10.1038/s43587-024-00612-4 (PMC11186790; doi:10.1038/s43587-024-00612-4)
Supplement: Supplementary file 8 — Statistical source data. [file 43587_2024_612_MOESM8_ESM.xlsx]

## Sheet: fig6c
miR-23b-3p	miR-27b-3p	miR-29a-3p	miR-29c-3p	miR-34a-5p	miR-326-3p	miR-330-3p	miR-7a-5p	miR-144-3p	miR-149-5p	miR-199-3p	miR-409-3p	miR-455-3p	let-7e-5p	let-7f-5p
8.36652	2.39047	1.56417	2.19944	1.60435	3.69057	0.713736	-12.855	-2.73949	-2.21697	-1.16247	-1.40432	-13.038	-1.7406	-5.3611
9.09177	3.38438	1.59346	1.13721	2.97864	0.129168	1.30043	-12.9436	-4.98529	-7.01248	-1.65603	-1.29182	-19.333	-5.00724	-22.5627
5.00376	1.9791	0.819858	1.72061	1.47761	0.399242	0.323151	-26.1643	-11.7671	-1.55969	-1.71007	-2.5944	-17.4541	-1.61539	-14.7297
2.24266	0.953371	1.98213	0.828755	1.41417	0.280162	0.179777	-13.6575	-19.1461	-8.83962	-2.57712	-3.52406	-16.1812	-10.7528	-17.5254
10.5716	2.61842	1.01206	1.8078	1.16704	2.52928	0.267856	-29.933	-14.9903	-3.78622	-3.52167	-6.42905	-17.2159	-2.33558	-18.0554
2.4803	8.41547	3.2307	4.86481	5.78455	0.463145	3.65375	-10.8673	-12.872	-4.12933	-2.32239	-1.99187	-17.8492	-0.7156	-17.7885
5.26597	1.63078	4.82478	7.43449	1.36194	0.568035	2.00807	-6.98261	-14.3728	-3.25519	-1.80243	-0.95239	-14.7482	-0.85368	-1.51776
4.08852	1.66884	5.83328	0.524683	0.823042	0.063579	0.196116	-26.683	-12.5964	-14.1249	-4.16884	-3.38601	-11.9918	-7.336	-32.9218
1.79746	0.68012	1.54856	0.685978	5.39148	0.972717	0.229977	-11.5875	-10.31	-5.54348	-2.63949	-4.40346	-19.2071	-0.67554	-25.3306
5.45247	2.28328	2.11112	1.2843	1.87519	0.347335	0.935393	-26.8176	-37.0989	-12.4208	-3.92981	-3.37145	-20.1394	-0.74831	-25.5232
2.22206	5.91383	1.74307	1.85878	4.87698	2.96243	2.13008	-11.0806	-7.25779	-2.54196	-0.92606	-0.93793	-3.97279	-0.19482	-5.33114
3.93624	1.14128	2.828	3.37928	4.01408	0.613089	0.81823	-12.745	-41.5455	-8.40244	-1.584	-1.4735	-23.677	-0.32354	-15.058

## Sheet: fig6d
miR-23b-3p	miR-27b-3p	miR-29a-3p	miR-29c-3p	miR-34a-5p	miR-326-3p	miR-330-3p	miR-7a-5p	miR-144-3p	miR-149-5p	miR-199-3p	miR-409-3p	miR-455-3p	let-7e-5p	let-7f-5p
1.28834	1.46916	2.07521	1.37609	4.04327	1.3352	1.53216	-0.65826	-18.44	-32.7343	-0.89692	-0.48328	-2.60501	-0.37429	-1.44531
0.785771	0.635808	95.00445826*	179.0115212*	48.57661235*	1.47467	0.269601	-1.27021	-5.87572	-1.51682	-1.82942	-0.5603	-12.9029	-0.81538	-1.71064
1.8262	0.425824	41.44874872*	37.71958676*	3.77251	0.660695	0.357389	-2.05394	-1.53662	-1.45335	-0.67505	-0.83178	-2.31545	-0.71147	-2.53017
2.46032	0.490842	1.99528	1.79698	2.36011	0.622893	0.350843	-0.71618	-10.6155	-27.9423	-1.77324	-0.78328	-1.7147	-0.65469	-0.46907
2.21225	2.25011	0.380664	0.966322	0.413375	3.94599	2.24321	-0.71867	-2.71276	-5.93556	-1.77734	-0.95546	-27.1201	-0.63899	-0.95785
0.479249	13.8646	2.0372	1.46467	2.89894	2.06392	0.617238	-1.68396	-16.6767	-26.3435	-0.38744	-24.72	-0.95349	-0.65092	-1.42471
3.49554	1.26658	0.288489352*	0.204557	0.126352	1.02905	0.74948	-1.19349	-1.12098	-12.7673	-0.64411	-0.14713	-1.26044	-0.47535	-1.23837
0.549242	0.761862	0.325694	0.175018011*	0.139712	0.335561	0.200355	-0.25736	-3.71432	-14.9912	-0.76953	-0.35978	-2.48044	-4.38854	-1.36093
3.84286	4.27997	2.49077	5.08263	3.03253	4.23193	0.220262	-1.29495	-2.08459	-1.75246	-0.80406	-2.3217	-1.6327	-1.20336	-2.26252
0.9923	1.70244	9.54618	7.8657	4.46045	1.36413	0.55631	-0.27141	-10.6278	-7.46107	-0.61645	-1.10587	-1.28693	-0.90777	-2.5691
2.29027	2.46958	5.5146	2.58574	0.745109	0.966816	0.228557	-2.30568	-1.04712	-0.82897	-1.75165	-0.69665	-22.12	-1.26904	-1.53822
1.20763	0.129193	6.82072	2.25101	11.8121	0.286111	0.092823	-0.62641	-1.12487	-3.56	-0.73308	-1.20735	-18.6005	-7.03106	-3.40565
0.635302	1.81202	8.05522	9.79744	19.1888	3.81402	1.27944	-1.77587	-3.00938	-1.33658	-3.4075	-3.67697	-1.66701	-19.0767	-7.36795
8.70703	0.542465	5.35761	8.66726	2.1148	0.535137	2.23228	-0.24012	-2.11814	-1.05839	-0.52926	-7.7912	-1.25174	-0.86279	-19.5343
0.684054	1.91534	6.98169	0.756568	6.06931	0.953506	0.603167	-0.8818	-2.2597	-1.78824	-1.42937	-0.80025	-3.2279	-1.16237	-2.5086
1.42291	1.20938	1.36627	3.36563	4.19363	0.363824	0.172416	-0.50529	-5.1675	-7.40521	-1.08326	-0.89204	-3.28812	-0.65387	-3.00617
1.98623	1.46165	1.72537	1.65581	2.75401	1.06288	3.15044	-1.35835	-8.35589	-15.9469	-1.1637	-0.76411	-3.49171	-5.68466	-0.60483
1.59479	0.826031	1.62854	1.21774	0.686913	2.04861	0.393371	-0.82465	-1.40069	-1.18801	-2.28477	-4.07043		-0.33925	-3.98503
0.708758	0.249009	1.39176	1.19544	4.54684	0.105695	3.18394	-0.56195	-1.54699	-13.2251	-0.12431	-0.61494		-0.78119	-0.74981
0.414669	4.72703	0.419548	0.681857	1.18772	4.41164	4.5022	-1.02469	-1.90457	-1.13436	-0.41525	-0.69665		-0.64487	-0.60065
2.95543	0.522777	3.419	3.61553	0.390898	0.170123	0.108114		-3.7741		-1.58233	-0.44192		-0.75983	-1.44174
0.253496	0.522777	0.679985	1.24333	0.38197	0.415998	0.231213		-0.57813			-1.43248			-1.82504
		1.15688	7.28136	3.71029				-0.95449
		0.263689*	0.388919	2.0114				-0.70359
		0.98868	1.16275	4.36162
		1.6323	3.24348	0.458459
		1.25432	1.55208	3.65921
		7.34575	86.875311*	12.1948
		1.54425	4.17239	3.26753
		0.817095	1.96003	1.66809

## Sheet: fig6e
miR-23b-3p	miR-27b-3p	miR-29a-3p	miR-29c-3p	miR-34a-5p	miR-144-3p	miR-149-5p	miR-455-3p	let-7f-5p
1.53216	1.3353	1.47014	1.83578	4.73764	-4.26802	-3.66532	-3.25073	-0.63895
0.269604	1.47466	3.13679	2.96163	1.54132	-2.2195	-2.39874	-2.58907	-0.6509
1.35739	0.660698	2.17491	2.47322	2.59219	-2.1663	-3.36112	-1.86921	-1.74475
1.03508	0.622891	2.6195	2.26011	4.39252	-3.43085	-3.97864	-4.12892	-1.20335

## Sheet: fig6f
miR-23a-3p	miR-27b-3p	miR-29a-3p	miR-29c-3p	miR-34a-5p	miR-144-3p	miR-149-5p	miR-455-3p	let-7f-5p
1.69057	0.713737	2.6882	1.98875	2.74594	-41.7101	-2.42226	-20.6814	-1.16246
0.129169	0.300429	1.43982	2.12411	7.84788	-1.63845	-2.41734	-7.53858	-1.65609
2.39924	0.323154	2.16416	3.20471	1.99626	-1.35097	-1.42226	-4.15341	-1.71008
0.280161	2.17978	1.47135	2.56127	3.7859	-22.4244	-1.5051	-2.86651	-0.71561
1.52929	0.267857	2.82081	1.58761	2.38221	-6.1441	-3.68464	-1.74629	-0.85369
0.463146	2.65375	1.91285	1.24562	2.97379	-3.07872	-2.19598	-1.96468	-0.93794
		2.04522		6.22167
