# Supplementary material for: Small extracellular vesicles from young plasma reverse age-related functional declines by improving mitochondrial energy metabolism
Source: Nat Aging. 2024 Apr 16;4(6):814–38. doi: 10.1038/s43587-024-00612-4 (PMC11186790; doi:10.1038/s43587-024-00612-4)
Supplement: Supplementary file 9 — Unprocessed western blots and statistical source data. [file 43587_2024_612_MOESM9_ESM.xlsx]

## Sheet: fig7a
	scrRNA	scrRNA	scrRNA	scrRNA	scrRNA	scrRNA	miR-29a/29c/34a	miR-29a/29c/34a	miR-29a/29c/34a	miR-29a/29c/34a	miR-29a/29c/34a	miR-29a/29c/34a	miR-144/149/455	miR-144/149/455	miR-144/149/455	miR-144/149/455	miR-144/149/455	miR-144/149/455
NE-4C	0.837465	1.16254	0.947408	1.05259	0.909417	1.09058	0.663714	0.791671	0.517047	0.942161	0.912574	0.430039	2.08321	2.251	1.8017	2.0241	1.28168	1.29229
C2C12	0.96163	1.03837	1.04083	0.959171	0.865818	1.13418	0.702958	0.757974	0.683102	0.715984	0.6731	0.797746	1.35408	1.8482	1.26972	1.29979	1.58452	1.93789
Ordinary_one-way_ANOVA_of_fig7a-NE4C
Table Analyzed
Data sets analyzed	A-C
ANOVA summary									F7a_NE-4C_PGC-1α
F	24.34
P value	<0.0001
P value summary	****								F7a_NE-4C_β-actin
Significant diff. among means (P < 0.05)?	Yes
R square	0.7645
Brown-Forsythe test									F7a_C2C12_PGC-1α
F (DFn, DFd)	3.505 (2, 15)
P value	0.0564
P value summary	ns
Are SDs significantly different (P < 0.05)?	No
									F7a_C2C12_β-actin
Bartlett's test
Bartlett's statistic (corrected)	6.404
P value	0.0407
P value summary	*
Are SDs significantly different (P < 0.05)?	Yes
ANOVA table	SS	DF	MS	F (DFn, DFd)	P value
Treatment (between columns)	3.744	2	1.872	F (2, 15) = 24.34	P<0.0001
Residual (within columns)	1.154	15	0.07691
Total	4.898	17
Data summary
Number of treatments (columns)	3
Number of values (total)	18
Number of families	1
Number of comparisons per family	3
Alpha	0.05
Tukey's multiple comparisons test	Mean Diff.	95.00% CI of diff.	Significant?	Summary	Adjusted P Value
scrRNA vs. miR-29a/29c/34a	0.2905	-0.1254 to 0.7064	No	ns	0.1987	A-B
scrRNA vs. miR-144/149/455	-0.789	-1.205 to -0.3731	Yes	***	0.0005	A-C
miR-29a/29c/34a vs. miR-144/149/455	-1.079	-1.495 to -0.6636	Yes	****	<0.0001	B-C
Test details	Mean 1	Mean 2	Mean Diff.	SE of diff.	n1	n2	q	DF
scrRNA vs. miR-29a/29c/34a	1	0.7095	0.2905	0.1601	6	6	2.566	15
scrRNA vs. miR-144/149/455	1	1.789	-0.789	0.1601	6	6	6.969	15
miR-29a/29c/34a vs. miR-144/149/455	0.7095	1.789	-1.079	0.1601	6	6	9.534	15
Ordinary_one-way_ANOVA_of_fig7a-C2C12
Table Analyzed
Data sets analyzed	A-C
ANOVA summary
F	33.66
P value	<0.0001
P value summary	****
Significant diff. among means (P < 0.05)?	Yes
R square	0.8178
Brown-Forsythe test
F (DFn, DFd)	8.638 (2, 15)
P value	0.0032
P value summary	**
Are SDs significantly different (P < 0.05)?	Yes
Bartlett's test
Bartlett's statistic (corrected)	13.65
P value	0.0011
P value summary	**
Are SDs significantly different (P < 0.05)?	Yes
ANOVA table	SS	DF	MS	F (DFn, DFd)	P value
Treatment (between columns)	2.126	2	1.063	F (2, 15) = 33.66	P<0.0001
Residual (within columns)	0.4737	15	0.03158
Total	2.6	17
Data summary
Number of treatments (columns)	3
Number of values (total)	18
Number of families	1
Number of comparisons per family	3
Alpha	0.05
Tukey's multiple comparisons test	Mean Diff.	95.00% CI of diff.	Significant?	Summary	Adjusted P Value
scrRNA vs. miR-29a/29c/34a	0.2782	0.01168 to 0.5447	Yes	*	0.0403	A-B
scrRNA vs. miR-144/149/455	-0.549	-0.8155 to -0.2825	Yes	***	0.0002	A-C
miR-29a/29c/34a vs. miR-144/149/455	-0.8272	-1.094 to -0.5607	Yes	****	<0.0001	B-C
Test details	Mean 1	Mean 2	Mean Diff.	SE of diff.	n1	n2	q	DF
scrRNA vs. miR-29a/29c/34a	1	0.7218	0.2782	0.1026	6	6	3.834	15
scrRNA vs. miR-144/149/455	1	1.549	-0.549	0.1026	6	6	7.568	15
miR-29a/29c/34a vs. miR-144/149/455	0.7218	1.549	-0.8272	0.1026	6	6	11.4	15

## Sheet: fig7b
NE-4C
APP			PARP-2			HIF1an
scrRNA	miR-144-3p		scrRNA	miR-149-5p		scrRNA	miR-455-3p
1.05489	0.778018		0.902393	0.895407		0.799921	0.705525
0.943459	0.831211		1.01937	0.636525		1.24043	0.64896
1.01392	0.710435		1.11995	0.863881		0.877753	0.578579
0.98773	0.458901		0.95828	0.662001		1.08189	0.661238
0.726255	0.412971		0.918058	0.598112		1.02151	0.477224
1.27374	0.574592		1.08194	0.588941		0.97849	0.478326
C2C12
APP			PARP-2			HIF1an
scrRNA	miR-144-3p		scrRNA	miR-149-5p		scrRNA	miR-455-3p
1.3064	0.805044		1.22624	0.564096		1.0745	0.808608
0.987419	0.735792		1.03794	0.491489		1.04631	0.754415
0.853141	0.565449		0.756003	0.44047		0.966245	0.680887
0.853036	0.674736		0.979819	0.504613		0.912949	0.65727
0.983805	0.735485		0.869045	0.540528		1.08143	0.683067
1.01619	0.690819		1.13095	0.514679		0.918571	0.600202
NE4C APP
Table Analyzed	Data 2
Column B	miR-144-3p
vs.	vs.
Column A	scrRNA			F7b_NE-4C_APP			F7b_NE-4C_PARP-2			F7b_NE-4C_HlF1an
Unpaired t test
P value	0.0041			F7b_NE-4C_β-actin_APP			F7b_NE-4C_β-actin_PARP-2			F7b_NE-4C_β-actin_HlF1an
P value summary	**
Significantly different (P < 0.05)?	Yes
One- or two-tailed P value?	Two-tailed
t, df	t=3.694, df=10			F7b_C2C12_APP			F7b_C2C12_PARP-2
										F7b_C2C12_HlF1an
How big is the difference?
Mean of column A	1
Mean of column B	0.6277			F7b_C2C12_β-actin_PARP-2			F7b_C2C12_β-actin_PARP-2
Difference between means (B - A) ± SEM	-0.3723 ± 0.1008
95% confidence interval	-0.5969 to -0.1478
R squared (eta squared)	0.5771									F7b_β-actin_C2C12_HlF1an
F test to compare variances
F, DFn, Dfd	1.055, 5, 5
P value	0.9546
P value summary	ns
Significantly different (P < 0.05)?	No
Data analyzed
Sample size, column A	6
Sample size, column B	6
NE4C PARP-2
Table Analyzed	Data 2
Column B	miR-149-5p
vs.	vs.
Column A	scrRNA
Unpaired t test
P value	0.0013
P value summary	**
Significantly different (P < 0.05)?	Yes
One- or two-tailed P value?	Two-tailed
t, df	t=4.404, df=10
How big is the difference?
Mean of column A	1
Mean of column B	0.7075
Difference between means (B - A) ± SEM	-0.2925 ± 0.06642
95% confidence interval	-0.4405 to -0.1445
R squared (eta squared)	0.6598
F test to compare variances
F, DFn, Dfd	2.354, 5, 5
P value	0.3691
P value summary	ns
Significantly different (P < 0.05)?	No
Data analyzed
Sample size, column A	6
Sample size, column B	6
NE4C HIF1an
Table Analyzed	Data 2
Column B	miR-455-3p
vs.	vs.
Column A	scrRNA
Unpaired t test
P value	0.0003
P value summary	***
Significantly different (P < 0.05)?	Yes
One- or two-tailed P value?	Two-tailed
t, df	t=5.463, df=10
How big is the difference?
Mean of column A	1
Mean of column B	0.5916
Difference between means (B - A) ± SEM	-0.4084 ± 0.07475
95% confidence interval	-0.5749 to -0.2418
R squared (eta squared)	0.749
F test to compare variances
F, DFn, Dfd	2.551, 5, 5
P value	0.3271
P value summary	ns
Significantly different (P < 0.05)?	No
Data analyzed
Sample size, column A	6
Sample size, column B	6
C2C12 APP
Table Analyzed	Data 2
Column B	miR-144-3p
vs.	vs.
Column A	scrRNA
Unpaired t test
P value	0.0027
P value summary	**
Significantly different (P < 0.05)?	Yes
One- or two-tailed P value?	Two-tailed
t, df	t=3.968, df=10
How big is the difference?
Mean of column A	1
Mean of column B	0.7012
Difference between means (B - A) ± SEM	-0.2988 ± 0.07530
95% confidence interval	-0.4666 to -0.1310
R squared (eta squared)	0.6115
F test to compare variances
F, DFn, Dfd	4.252, 5, 5
P value	0.1381
P value summary	ns
Significantly different (P < 0.05)?	No
Data analyzed
Sample size, column A	6
Sample size, column B	6
C2C12 PARP-2
Table Analyzed	Data 2
Column B	miR-149-5p
vs.	vs.
Column A	scrRNA
Unpaired t test
P value	<0.0001
P value summary	****
Significantly different (P < 0.05)?	Yes
One- or two-tailed P value?	Two-tailed
t, df	t=6.806, df=10
How big is the difference?
Mean of column A	1
Mean of column B	0.5093
Difference between means (B - A) ± SEM	-0.4907 ± 0.07210
95% confidence interval	-0.6513 to -0.3300
R squared (eta squared)	0.8224
F test to compare variances
F, DFn, Dfd	16.17, 5, 5
P value	0.0083
P value summary	**
Significantly different (P < 0.05)?	Yes
Data analyzed
Sample size, column A	6
Sample size, column B	6
C2C12 HIF1an
Table Analyzed	Data 2
Column B	miR-455-3p
vs.	vs.
Column A	scrRNA
Unpaired t test
P value	<0.0001
P value summary	****
Significantly different (P < 0.05)?	Yes
One- or two-tailed P value?	Two-tailed
t, df	t=6.952, df=10
How big is the difference?
Mean of column A	1
Mean of column B	0.6974
Difference between means (B - A) ± SEM	-0.3026 ± 0.04352
95% confidence interval	-0.3996 to -0.2056
R squared (eta squared)	0.8286
F test to compare variances
F, DFn, Dfd	1.093, 5, 5
P value	0.9248
P value summary	ns
Significantly different (P < 0.05)?	No
Data analyzed
Sample size, column A	6
Sample size, column B	6

## Sheet: fig7c
	PBS→Aged	PBS→Aged	PBS→Aged	PBS→Aged	PBS→Aged	PBS→Aged	PBS→Aged	PBS→Aged		Young sEV→Aged	Young sEV→Aged	Young sEV→Aged	Young sEV→Aged	Young sEV→Aged	Young sEV→Aged	Young sEV→Aged	Young sEV→Aged
Hip	1.31561	0.766723	0.917669	0.079763	0.915483	1.08452	1.377	0.901772		1.4155	1.45179	1.15113	1.20789	1.4819	2.54011	3.32926	2.26232
Muscle	1.00864	0.991357	1.01109	0.988911	0.91371	1.08629				0.996671	1.03548	1.46875	1.11526	1.49512	1.79185
hip
Table Analyzed	Data 2
					F7c_PGC-1a_hip					F7c_PGC-1a_muscle
Column B	Young sEV→Aged
vs.	vs.
Column A	PBS→Aged
Unpaired t test
P value	0.009
P value summary	**
Significantly different (P < 0.05)?	Yes
One- or two-tailed P value?	Two-tailed				F7c_b-actin_hip					F7c_b-actin_muscle
t, df	t=3.028, df=14
How big is the difference?
Mean of column A	0.9198
Mean of column B	1.855
Difference between means (B - A) ± SEM	0.9352 ± 0.3088
95% confidence interval	0.2729 to 1.597
R squared (eta squared)	0.3958
F test to compare variances
F, DFn, Dfd	3.758, 7, 7
P value	0.1018
P value summary	ns
Significantly different (P < 0.05)?	No
Data analyzed
Sample size, column A	8
Sample size, column B	8
muscle
Table Analyzed	Data 2
Column B	Young sEV→Aged
vs.	vs.
Column A	PBS→Aged
Unpaired t test
P value	0.0365
P value summary	*
Significantly different (P < 0.05)?	Yes
One- or two-tailed P value?	Two-tailed
t, df	t=2.414, df=10
How big is the difference?
Mean of column A	1
Mean of column B	1.317
Difference between means (B - A) ± SEM	0.3172 ± 0.1314
95% confidence interval	0.02438 to 0.6100
R squared (eta squared)	0.3681
F test to compare variances
F, DFn, Dfd	32.89, 5, 5
P value	0.0016
P value summary	**
Significantly different (P < 0.05)?	Yes
Data analyzed
Sample size, column A	6
Sample size, column B	6

## Sheet: fig7d
	PBS→Aged	PBS→Aged	PBS→Aged	PBS→Aged	Young sEV→Aged	Young sEV→Aged	Young sEV→Aged	Young sEV→Aged
Hip	1.27052	0.757204	1.23578	0.736498	1.64778	1.418	1.92811	1.88304
Muscle	1.22921	0.770786	1.04445	0.955552	4.01686	4.33011	2.1509	5.24547
hip
Table Analyzed	Data 2
Column B	Young sEV→Aged
vs.	vs.
Column A	PBS→Aged
Unpaired t test
P value	0.0087
P value summary	**
Significantly different (P < 0.05)?	Yes
One- or two-tailed P value?	Two-tailed
t, df	t=3.829, df=6
How big is the difference?
Mean of column A	1
Mean of column B	1.719
Difference between means (B - A) ± SEM	0.7192 ± 0.1879
95% confidence interval	0.2596 to 1.179
R squared (eta squared)	0.7096
F test to compare variances
F, DFn, Dfd	1.546, 3, 3
P value	0.729
P value summary	ns
Significantly different (P < 0.05)?	No
Data analyzed
Sample size, column A	4
Sample size, column B	4
muscle
Table Analyzed	Data 2
Column B	Young sEV→Aged
vs.	vs.
Column A	PBS→Aged
Unpaired t test
P value	0.0042
P value summary	**
Significantly different (P < 0.05)?	Yes
One- or two-tailed P value?	Two-tailed
t, df	t=4.472, df=6
How big is the difference?
Mean of column A	1
Mean of column B	3.936
Difference between means (B - A) ± SEM	2.936 ± 0.6565
95% confidence interval	1.329 to 4.542
R squared (eta squared)	0.7692
F test to compare variances
F, DFn, Dfd	46.44, 3, 3
P value	0.0103
P value summary	*
Significantly different (P < 0.05)?	Yes
Data analyzed
Sample size, column A	4
Sample size, column B	4

## Sheet: fig7e
	PBS	PBS	PBS	PBS	PBS	PBS	Young sEV	Young sEV	Young sEV	Young sEV	Young sEV	Young sEV
NE-4C	0.975883	1.02412	0.941693	1.05831	1.06451	0.935495	1.24324	1.39062	1.61678	1.42387	1.31053	1.25345
C2C12	0.985409	1.01459	0.926376	1.07362	0.938392	1.06161	1.16832	1.0417	1.20945	1.78599	1.45931	2.07075
Unpaired_t_test_of_7e_NE4C
Table Analyzed	Data 2
Column B	Young sEV				F7e_PGC_1a
vs.	vs.
Column A	PBS
Unpaired t test
P value	0.0001
P value summary	***
Significantly different (P < 0.05)?	Yes				F7e_b-actin
One- or two-tailed P value?	Two-tailed
t, df	t=6.062, df=10
How big is the difference?
Mean of column A	1
Mean of column B	1.373
Difference between means (B - A) ± SEM	0.3731 ± 0.06155
95% confidence interval	0.2359 to 0.5102
R squared (eta squared)	0.7861
F test to compare variances
F, DFn, Dfd	5.979, 5, 5
P value	0.0719
P value summary	ns
Significantly different (P < 0.05)?	No
Data analyzed
Sample size, column A	6
Sample size, column B	6
Unpaired_t_test_of_7e_C2C12
Table Analyzed	Data 2
Column B	Young sEV
vs.	vs.
Column A	PBS
Unpaired t test
P value	0.0203
P value summary	*
Significantly different (P < 0.05)?	Yes
One- or two-tailed P value?	Two-tailed
t, df	t=2.756, df=10
How big is the difference?
Mean of column A	1
Mean of column B	1.456
Difference between means (B - A) ± SEM	0.4559 ± 0.1654
95% confidence interval	0.08735 to 0.8245
R squared (eta squared)	0.4317
F test to compare variances
F, DFn, Dfd	42.53, 5, 5
P value	0.0008
P value summary	***
Significantly different (P < 0.05)?	Yes
Data analyzed
Sample size, column A	6
Sample size, column B	6

## Sheet: fig7f
	scrRNA	scrRNA	scrRNA	scrRNA	scrRNA	scrRNA	miR-29a/29c/34a	miR-29a/29c/34a	miR-29a/29c/34a	miR-29a/29c/34a	miR-29a/29c/34a	miR-29a/29c/34a	miR-144/149/455	miR-144/149/455	miR-144/149/455	miR-144/149/455	miR-144/149/455	miR-144/149/455
NE-4C	0.967624	0.960103	0.97386	0.957901	1.05732	1.08319	0.714299	0.721269	0.716133	0.706778	0.703476	0.712648	1.57846	1.7298	1.52087	1.71182	1.75236	1.74539
C2C12	0.930514	0.94366	0.964154	1.00727	1.06328	1.09112	0.595003	0.61215	0.613865	0.619335	0.636727	0.636891	1.11235	1.17433	1.22846	1.27909	1.32947	1.40075
Ordinary_one-way_ANOVA_of_fig7f-NE4C
Table Analyzed	mimic mix
Data sets analyzed	A-C
ANOVA summary
F	342.6
P value	<0.0001
P value summary	****
Significant diff. among means (P < 0.05)?	Yes
R square	0.9786
Brown-Forsythe test
F (DFn, DFd)	2.092 (2, 15)
P value	0.158
P value summary	ns
Are SDs significantly different (P < 0.05)?	No
Bartlett's test
Bartlett's statistic (corrected)	19.01
P value	<0.0001
P value summary	****
Are SDs significantly different (P < 0.05)?	Yes
ANOVA table	SS	DF	MS	F (DFn, DFd)	P value
Treatment (between columns)	2.917	2	1.459	F (2, 15) = 342.6	P<0.0001
Residual (within columns)	0.06386	15	0.004258
Total	2.981	17
Data summary
Number of treatments (columns)	3
Number of values (total)	18
Number of families	1
Number of comparisons per family	3
Alpha	0.05
Tukey's multiple comparisons test	Mean Diff.	95.00% CI of diff.	Significant?	Summary	Adjusted P Value
scrRNA vs. miR-29a/29c/34a	0.2876	0.1897 to 0.3854	Yes	****	<0.0001	A-B
scrRNA vs. miR-144/149/455	-0.6731	-0.7710 to -0.5753	Yes	****	<0.0001	A-C
miR-29a/29c/34a vs. miR-144/149/455	-0.9607	-1.059 to -0.8628	Yes	****	<0.0001	B-C
Test details	Mean 1	Mean 2	Mean Diff.	SE of diff.	n1	n2	q	DF
scrRNA vs. miR-29a/29c/34a	1	0.7124	0.2876	0.03767	6	6	10.8	15
scrRNA vs. miR-144/149/455	1	1.673	-0.6731	0.03767	6	6	25.27	15
miR-29a/29c/34a vs. miR-144/149/455	0.7124	1.673	-0.9607	0.03767	6	6	36.06	15
Ordinary_one-way_ANOVA_of_fig7f-C2C12
Table Analyzed	mimic mix
Data sets analyzed	A-C
ANOVA summary
F	118.1
P value	<0.0001
P value summary	****
Significant diff. among means (P < 0.05)?	Yes
R square	0.9403
Brown-Forsythe test
F (DFn, DFd)	5.603 (2, 15)
P value	0.0152
P value summary	*
Are SDs significantly different (P < 0.05)?	Yes
Bartlett's test
Bartlett's statistic (corrected)	11.2
P value	0.0037
P value summary	**
Are SDs significantly different (P < 0.05)?	Yes
ANOVA table	SS	DF	MS	F (DFn, DFd)	P value
Treatment (between columns)	1.226	2	0.613	F (2, 15) = 118.1	P<0.0001
Residual (within columns)	0.07786	15	0.00519
Total	1.304	17
Data summary
Number of treatments (columns)	3
Number of values (total)	18
Number of families	1
Number of comparisons per family	3
Alpha	0.05
Tukey's multiple comparisons test	Mean Diff.	95.00% CI of diff.	Significant?	Summary	Adjusted P Value
scrRNA vs. miR-29a/29c/34a	0.381	0.2730 to 0.4890	Yes	****	<0.0001	A-B
scrRNA vs. miR-144/149/455	-0.2541	-0.3621 to -0.1460	Yes	****	<0.0001	A-C
miR-29a/29c/34a vs. miR-144/149/455	-0.6351	-0.7431 to -0.5270	Yes	****	<0.0001	B-C
Test details	Mean 1	Mean 2	Mean Diff.	SE of diff.	n1	n2	q	DF
scrRNA vs. miR-29a/29c/34a	1	0.619	0.381	0.04159	6	6	12.95	15
scrRNA vs. miR-144/149/455	1	1.254	-0.2541	0.04159	6	6	8.639	15
miR-29a/29c/34a vs. miR-144/149/455	0.619	1.254	-0.6351	0.04159	6	6	21.59	15

## Sheet: fig7g
	scrRNA	scrRNA	scrRNA	scrRNA	scrRNA	scrRNA	miR-29a/29c/34a	miR-29a/29c/34a	miR-29a/29c/34a	miR-29a/29c/34a	miR-29a/29c/34a	miR-29a/29c/34a	miR-144/149/455	miR-144/149/455	miR-144/149/455	miR-144/149/455	miR-144/149/455	miR-144/149/455
NE-4C	0.010059	0.010421	0.010473	0.010846	0.010224	0.01039	0.008971	0.009406	0.009499	0.009603	0.009012	0.007666	0.012203	0.012742	0.012887	0.013208	0.012845	0.013083
C2C12	0.010349	0.010659	0.010753	0.009706	0.010038	0.010121	0.007241	0.007479	0.007521	0.007541	0.006423	0.006599	0.011695	0.012047	0.012203	0.012327	0.011136	0.01125
Ordinary_one-way_ANOVA_of_fig7g-NE4C
Table Analyzed	mimic mix
Data sets analyzed	A-C
ANOVA summary
F	94.82
P value	<0.0001
P value summary	****
Significant diff. among means (P < 0.05)?	Yes
R square	0.9267
Brown-Forsythe test
F (DFn, DFd)	1.232 (2, 15)
P value	0.3197
P value summary	ns
Are SDs significantly different (P < 0.05)?	No
Bartlett's test
Bartlett's statistic (corrected)	4.94
P value	0.0846
P value summary	ns
Are SDs significantly different (P < 0.05)?	No
ANOVA table	SS	DF	MS	F (DFn, DFd)	P value
Treatment (between columns)	4.446e-05	2	2.223e-05	F (2, 15) = 94.82	P<0.0001
Residual (within columns)	3.517e-06	15	2.345e-07
Total	4.798e-05	17
Data summary
Number of treatments (columns)	3
Number of values (total)	18
Number of families	1
Number of comparisons per family	3
Alpha	0.05
Tukey's multiple comparisons test	Mean Diff.	95.00% CI of diff.	Significant?	Summary	Adjusted P Value
scrRNA vs. miR-29a/29c/34a	0.001376	0.0006498 to 0.002102	Yes	***	0.0005	A-B
scrRNA vs. miR-144/149/455	-0.002426	-0.003152 to -0.001700	Yes	****	<0.0001	A-C
miR-29a/29c/34a vs. miR-144/149/455	-0.003802	-0.004528 to -0.003076	Yes	****	<0.0001	B-C
Test details	Mean 1	Mean 2	Mean Diff.	SE of diff.	n1	n2	q	DF
scrRNA vs. miR-29a/29c/34a	0.0104	0.009026	0.001376	0.0002796	6	6	6.961	15
scrRNA vs. miR-144/149/455	0.0104	0.01283	-0.002426	0.0002796	6	6	12.27	15
miR-29a/29c/34a vs. miR-144/149/455	0.009026	0.01283	-0.003802	0.0002796	6	6	19.23	15
Ordinary_one-way_ANOVA_of_fig7g-C2C12
Table Analyzed	mimic mix
Data sets analyzed	A-C
ANOVA summary
F	154.2
P value	<0.0001
P value summary	****
Significant diff. among means (P < 0.05)?	Yes
R square	0.9536
Brown-Forsythe test
F (DFn, DFd)	0.2022 (2, 15)
P value	0.8191
P value summary	ns
Are SDs significantly different (P < 0.05)?	No
Bartlett's test
Bartlett's statistic (corrected)	0.3074
P value	0.8575
P value summary	ns
Are SDs significantly different (P < 0.05)?	No
ANOVA table	SS	DF	MS	F (DFn, DFd)	P value
Treatment (between columns)	6.732e-05	2	3.366e-05	F (2, 15) = 154.2	P<0.0001
Residual (within columns)	3.275e-06	15	2.183e-07
Total	7.059e-05	17
Data summary
Number of treatments (columns)	3
Number of values (total)	18
Number of families	1
Number of comparisons per family	3
Alpha	0.05
Tukey's multiple comparisons test	Mean Diff.	95.00% CI of diff.	Significant?	Summary	Adjusted P Value
scrRNA vs. miR-29a/29c/34a	0.003137	0.002436 to 0.003838	Yes	****	<0.0001	A-B
scrRNA vs. miR-144/149/455	-0.001505	-0.002206 to -0.0008046	Yes	***	0.0001	A-C
miR-29a/29c/34a vs. miR-144/149/455	-0.004642	-0.005343 to -0.003942	Yes	****	<0.0001	B-C
Test details	Mean 1	Mean 2	Mean Diff.	SE of diff.	n1	n2	q	DF
scrRNA vs. miR-29a/29c/34a	0.01027	0.007134	0.003137	0.0002698	6	6	16.45	15
scrRNA vs. miR-144/149/455	0.01027	0.01178	-0.001505	0.0002698	6	6	7.892	15
miR-29a/29c/34a vs. miR-144/149/455	0.007134	0.01178	-0.004642	0.0002698	6	6	24.34	15

## Sheet: fig7h
	scrRNA	scrRNA	scrRNA	scrRNA	scrRNA	scrRNA	miR-29a/29c/34a	miR-29a/29c/34a	miR-29a/29c/34a	miR-29a/29c/34a	miR-29a/29c/34a	miR-29a/29c/34a	miR-144/149/455	miR-144/149/455	miR-144/149/455	miR-144/149/455	miR-144/149/455	miR-144/149/455
NE-4C	0.979455	0.946091	0.700627	1.10449	1.07181	1.19752	0.744005	0.690981	0.683044	0.725334	0.586438	0.586438	1.92304	2.21922	1.90534	1.35979	1.44398	1.33797
C2C12	0.699792	0.837986	0.867537	1.28788	1.38351	0.923298	0.727825	0.62778	0.887815	0.800144	0.584388	0.679085	1.92518	2.95877	1.99769	1.51047	1.48281	1.50004
Ordinary_one-way_ANOVA_of_fig7h-NE4C
Table Analyzed	mimic mix
Data sets analyzed	A-C
ANOVA summary
F	29.39
P value	<0.0001
P value summary	****
Significant diff. among means (P < 0.05)?	Yes
R square	0.7967
Brown-Forsythe test
F (DFn, DFd)	12.20 (2, 15)
P value	0.0007
P value summary	***
Are SDs significantly different (P < 0.05)?	Yes
Bartlett's test
Bartlett's statistic (corrected)	10.43
P value	0.0054
P value summary	**
Are SDs significantly different (P < 0.05)?	Yes
ANOVA table	SS	DF	MS	F (DFn, DFd)	P value
Treatment (between columns)	3.311	2	1.655	F (2, 15) = 29.39	P<0.0001
Residual (within columns)	0.845	15	0.05633
Total	4.156	17
Data summary
Number of treatments (columns)	3
Number of values (total)	18
Number of families	1
Number of comparisons per family	3
Alpha	0.05
Tukey's multiple comparisons test	Mean Diff.	95.00% CI of diff.	Significant?	Summary	Adjusted P Value
scrRNA vs. miR-29a/29c/34a	0.3306	-0.02531 to 0.6866	No	ns	0.0706	A-B
scrRNA vs. miR-144/149/455	-0.6982	-1.054 to -0.3423	Yes	***	0.0004	A-C
miR-29a/29c/34a vs. miR-144/149/455	-1.029	-1.385 to -0.6729	Yes	****	<0.0001	B-C
Test details	Mean 1	Mean 2	Mean Diff.	SE of diff.	n1	n2	q	DF
scrRNA vs. miR-29a/29c/34a	1	0.6694	0.3306	0.137	6	6	3.412	15
scrRNA vs. miR-144/149/455	1	1.698	-0.6982	0.137	6	6	7.206	15
miR-29a/29c/34a vs. miR-144/149/455	0.6694	1.698	-1.029	0.137	6	6	10.62	15
Ordinary_one-way_ANOVA_of_fig7h-C2C12
Table Analyzed	mimic mix
Data sets analyzed	A-C
ANOVA summary
F	16.61
P value	0.0002
P value summary	***
Significant diff. among means (P < 0.05)?	Yes
R square	0.6889
Brown-Forsythe test
F (DFn, DFd)	2.076 (2, 15)
P value	0.16
P value summary	ns
Are SDs significantly different (P < 0.05)?	No
Bartlett's test
Bartlett's statistic (corrected)	9.796
P value	0.0075
P value summary	**
Are SDs significantly different (P < 0.05)?	Yes
ANOVA table	SS	DF	MS	F (DFn, DFd)	P value
Treatment (between columns)	4.54	2	2.27	F (2, 15) = 16.61	P=0.0002
Residual (within columns)	2.05	15	0.1367
Total	6.589	17
Data summary
Number of treatments (columns)	3
Number of values (total)	18
Number of families	1
Number of comparisons per family	3
Alpha	0.05
Tukey's multiple comparisons test	Mean Diff.	95.00% CI of diff.	Significant?	Summary	Adjusted P Value
scrRNA vs. miR-29a/29c/34a	0.2822	-0.2722 to 0.8365	No	ns	0.4052	A-B
scrRNA vs. miR-144/149/455	-0.8958	-1.450 to -0.3415	Yes	**	0.0021	A-C
miR-29a/29c/34a vs. miR-144/149/455	-1.178	-1.732 to -0.6236	Yes	***	0.0002	B-C
Test details	Mean 1	Mean 2	Mean Diff.	SE of diff.	n1	n2	q	DF
scrRNA vs. miR-29a/29c/34a	1	0.7178	0.2822	0.2134	6	6	1.87	15
scrRNA vs. miR-144/149/455	1	1.896	-0.8958	0.2134	6	6	5.936	15
miR-29a/29c/34a vs. miR-144/149/455	0.7178	1.896	-1.178	0.2134	6	6	7.806	15
