# Supplementary material for: Small extracellular vesicles from young plasma reverse age-related functional declines by improving mitochondrial energy metabolism
Source: Nat Aging. 2024 Apr 16;4(6):814–38. doi: 10.1038/s43587-024-00612-4 (PMC11186790; doi:10.1038/s43587-024-00612-4)
Supplement: Supplementary file 10 — Unprocessed western blots, unprocessed images and statistical source data. [file 43587_2024_612_MOESM10_ESM.xlsx]

## Sheet: fig8b
	PBS+scrRNA	PBS+scrRNA	PBS+scrRNA	PBS+scrRNA	PBS+scrRNA	PBS+scrRNA	Young sEV+scrRNA	Young sEV+scrRNA	Young sEV+scrRNA	Young sEV+scrRNA	Young sEV+scrRNA	Young sEV+scrRNA	Young sEV+anti-144/149/455	Young sEV+anti-144/149/455	Young sEV+anti-144/149/455	Young sEV+anti-144/149/455	Young sEV+anti-144/149/455	Young sEV+anti-144/149/455
NE-4C	0.863126	1.13687	1.06236	0.937637	1.11593	0.884074	1.21861	1.17239	1.37545	1.26197	1.21719	1.23877	0.996446	0.902794	0.79793	0.833667	0.935841	0.994824
C2C12	1.32622	0.67378	0.939513	1.06049	0.846026	1.15397	1.86519	1.64865	1.5488	1.42049	1.55511	1.53493	0.554135	0.548729	1.20304	1.14477	0.751938	0.804555
Ordinary_one-way_ANOVA_of_fig8b-NE4C
Table Analyzed
Data sets analyzed	A-C			F8b_NE-4C_PGC-1α
ANOVA summary
F	21.12
P value	<0.0001			F8b_NE-4C_β-actin
P value summary	****
Significant diff. among means (P < 0.05)?	Yes
R square	0.7379
				F8b_C2C12_PGC-1α
Brown-Forsythe test
F (DFn, DFd)	2.957 (2, 15)
P value	0.0827
P value summary	ns
Are SDs significantly different (P < 0.05)?	No			F8b_C2C12_β-actin
Bartlett's test
Bartlett's statistic (corrected)	1.503
P value	0.4716
P value summary	ns
Are SDs significantly different (P < 0.05)?	No
ANOVA table	SS	DF	MS	F (DFn, DFd)	P value
Treatment (between columns)	0.3659	2	0.1829	F (2, 15) = 21.12	P<0.0001
Residual (within columns)	0.1299	15	0.008663
Total	0.4958	17
Data summary
Number of treatments (columns)	3
Number of values (total)	18
Number of families	1
Number of comparisons per family	3
Alpha	0.05
Tukey's multiple comparisons test	Mean Diff.	95.00% CI of diff.	Significant?	Summary	Adjusted P Value
PBS+scrRNA vs. Young sEV+scrRNA	-0.2474	-0.3870 to -0.1078	Yes	***	0.0009	A-B
PBS+scrRNA vs. Young sEV+anti-144/149/455	0.08975	-0.04983 to 0.2293	No	ns	0.2486	A-C
Young sEV+scrRNA vs. Young sEV+anti-144/149/455	0.3371	0.1976 to 0.4767	Yes	****	<0.0001	B-C
Test details	Mean 1	Mean 2	Mean Diff.	SE of diff.	n1	n2	q	DF
PBS+scrRNA vs. Young sEV+scrRNA	1	1.247	-0.2474	0.05374	6	6	6.511	15
PBS+scrRNA vs. Young sEV+anti-144/149/455	1	0.9103	0.08975	0.05374	6	6	2.362	15
Young sEV+scrRNA vs. Young sEV+anti-144/149/455	1.247	0.9103	0.3371	0.05374	6	6	8.873	15
Ordinary_one-way_ANOVA_of_fig8b-C2C12
Table Analyzed
Data sets analyzed	A-C
ANOVA summary
F	18.45
P value	<0.0001
P value summary	****
Significant diff. among means (P < 0.05)?	Yes
R square	0.711
Brown-Forsythe test
F (DFn, DFd)	1.252 (2, 15)
P value	0.3141
P value summary	ns
Are SDs significantly different (P < 0.05)?	No
Bartlett's test
Bartlett's statistic (corrected)	1.712
P value	0.4249
P value summary	ns
Are SDs significantly different (P < 0.05)?	No
ANOVA table	SS	DF	MS	F (DFn, DFd)	P value
Treatment (between columns)	1.922	2	0.9612	F (2, 15) = 18.45	P<0.0001
Residual (within columns)	0.7813	15	0.05209
Total	2.704	17
Data summary
Number of treatments (columns)	3
Number of values (total)	18
Number of families	1
Number of comparisons per family	3
Alpha	0.05
Tukey's multiple comparisons test	Mean Diff.	95.00% CI of diff.	Significant?	Summary	Adjusted P Value
PBS+scrRNA vs. Young sEV+scrRNA	-0.5955	-0.9378 to -0.2533	Yes	**	0.0011	A-B
PBS+scrRNA vs. Young sEV+anti-144/149/455	0.1655	-0.1768 to 0.5077	No	ns	0.4404	A-C
Young sEV+scrRNA vs. Young sEV+anti-144/149/455	0.761	0.4187 to 1.103	Yes	***	0.0001	B-C
Test details	Mean 1	Mean 2	Mean Diff.	SE of diff.	n1	n2	q	DF
PBS+scrRNA vs. Young sEV+scrRNA	1	1.596	-0.5955	0.1318	6	6	6.392	15
PBS+scrRNA vs. Young sEV+anti-144/149/455	1	0.8345	0.1655	0.1318	6	6	1.776	15
Young sEV+scrRNA vs. Young sEV+anti-144/149/455	1.596	0.8345	0.761	0.1318	6	6	8.168	15

## Sheet: fig8c
Time (minutes)	PBS+scrRNA	PBS+scrRNA	PBS+scrRNA	PBS+scrRNA	PBS+scrRNA	PBS+scrRNA	PBS+scrRNA	PBS+scrRNA	PBS+scrRNA	PBS+scrRNA	PBS+scrRNA	PBS+scrRNA	PBS+scrRNA	PBS+scrRNA	PBS+scrRNA	PBS+scrRNA	Young sEV+scrRNA	Young sEV+scrRNA	Young sEV+scrRNA	Young sEV+scrRNA	Young sEV+scrRNA	Young sEV+scrRNA	Young sEV+scrRNA	Young sEV+scrRNA	Young sEV+scrRNA	Young sEV+scrRNA	Young sEV+scrRNA	Young sEV+scrRNA	Young sEV+scrRNA	Young sEV+scrRNA	Young sEV+scrRNA	Young sEV+scrRNA	Young sEV+anti-144/149/455	Young sEV+anti-144/149/455	Young sEV+anti-144/149/455	Young sEV+anti-144/149/455	Young sEV+anti-144/149/455	Young sEV+anti-144/149/455	Young sEV+anti-144/149/455	Young sEV+anti-144/149/455	Young sEV+anti-144/149/455	Young sEV+anti-144/149/455	Young sEV+anti-144/149/455	Young sEV+anti-144/149/455	Young sEV+anti-144/149/455	Young sEV+anti-144/149/455	Young sEV+anti-144/149/455	Young sEV+anti-144/149/455
1.30624	298.781	294.854	336.998	364.944	386.455	363.998	359.474	394.526	379.833	371.788	352.044	375.451	408.305	364.876	367.455	398.073	278.933	473.652	455.938	513.249	506.358	604.949	622.903	662.942	567.082	538.693	562.7	502.729	505.146	508.756	297.42	509.382	270.527	271.749	233.196	293.409	292.497	344.627	333.63	307.162	300.449	299.281	313.15	321.564	322.471	316.015	323.729	295.782
7.79885	274.488	279.206	309.1	335.273	360.562	343.076	339.996	361.579	361.534	344.745	328.053	340.962	390.441	348.27	350.499	366.617	244.438	448.308	419.514	458.703	481.041	579.08	564.28	624.62	538.26	507.419	521.484	468.819	474.721	470.968	265.848	479.207	249.787	250.428	208.183	275.136	273.275	318.767	301.95	292.865	283.865	278.95	283.773	308.852	311.603	291.927	297.569	277.846
14.2898	252.774	268.457	289.043	310.812	346.309	331.028	328.115	344.052	349.102	331.396	314.645	329.154	380.075	338.386	340.62	350.024	231.332	417.615	395.914	441.625	462.891	566.035	569.83	601.403	523.644	487.768	500.56	448.721	458.251	451.568	256.385	462.007	235.371	240.728	200.133	265.103	262.512	300.797	291.53	284.606	275.222	266.226	271.66	294.734	304.961	279.055	291.143	267.637
20.8777	78.314	35.4985	36.1679	98.1333	94.5435	94.0113	106.959	341.793	103.283	108.756	87.7643	327.649	374.287	95.8446	96.92	348.75	84.1089	122.561	75.1188	148.53	126.128	147.721	164.775	173.816	145.846	135.257	141.826	143.431	125.392	444.865	99.0633	138.977	79.7524	72.8684	79.7369	76.8081	76.1988	84.5888	91.7874	78.367	77.4341	73.0839	78.7574	292.313	301.83	78.5197	94.9568	69.65
27.3545	80.7758	40.9908	40.0613	104.61	98.1962	98.0542	100.899	344.518	109.534	110.709	91.7881	327.861	373.585	101.871	102.291	352.558	88.0272	128.54	78.2042	142.776	132.754	153.206	164.611	170.911	152.334	138.106	144.792	134.982	130.979	442.584	104.451	143.416	78.6542	74.6641	76.7702	77.0529	76.2939	85.6295	96.0699	80.4458	79.7601	77.2636	81.5666	292.288	302.221	81.566	91.1595	76.1865
33.8616	82.6091	42.314	42.7796	106.899	99.6579	99.0323	103.672	351.517	109.704	113.884	93.7686	334.918	378.602	103.097	104.82	359.056	90.414	129.923	83.7815	142.319	136.303	154.984	164.917	172.501	151.47	137.982	144.426	135.315	135.727	446.046	98.7234	145.586	78.5341	76.2454	76.644	77.2999	77.4434	87.2648	98.1148	82.4488	80.8559	80.0542	84.3364	292.868	304.394	83.5763	92.7994	78.0646
40.4622	240.859	264.465	247.563	412.388	386.443	323.881	336.356	506.909	386.01	326.971	330.964	476.888	549.908	376.798	389.652	526.834	204.763	355.803	392.957	512.472	455.592	664.808	631.934	781.942	547.475	461.59	569.01	576.994	556.942	488.729	252.472	584.027	226.821	213.223	225.1	285.615	248.893	395.72	383.411	303.013	260.859	339.363	276.022	322.161	302.411	359.757	357.494	275.416
46.9411	261.287	332.273	325.823	430.136	406.273	382.89	385.603	477.469	391.052	375.682	364.926	465.169	516.294	407.82	420.231	496.078	245.996	412.393	489.411	535.043	514.744	637.096	680.378	794.248	579.152	521.386	582.38	558.517	552.639	544.671	252.096	578.463	256.716	246.972	227.596	303.644	287.836	391.451	388.747	326.508	302.789	339.046	330.442	323.25	348.717	356.512	369.257	293.043
53.4214	276.235	361.134	361.052	433.213	418.678	406.845	400.424	481.933	404.484	399.354	386.063	472.79	514.777	422.312	425.086	502.899	258.185	441.721	530.686	554.271	546.911	665.724	712.308	803.033	603.842	559.328	604.568	562.283	562.073	586.191	247.763	585.581	278.987	271.16	246.949	317.525	310.101	394.139	399.818	345.99	329.014	347.739	352.434	345.469	380.351	364.562	378.926	309.997
60.0085	42.8295	-12.7902	-17.2786	59.2608	48.0924	43.5692	56.952	52.9091	56.0982	58.4138	40.1284	51.6572	61.0821	47.7418	50.6549	56.919	39.3384	60.3154	4.6684	74.7377	59.7886	78.8524	88.6402	102.618	75.8416	67.5559	69.7553	70.9962	59.432	74.6017	53.3363	76.6385	41.2889	31.8036	49.9811	40.3514	37.8132	45.4445	49.4038	34.6419	38.7487	37.0121	40.6142	45.3678	49.1499	43.4229	53.5765	30.4284
66.4932	42.626	-13.6382	-12.7978	56.29	52.0352	47.0465	55.2629	56.8722	58.058	62.4173	43.5577	56.0472	66.6169	54.3578	53.026	59.4642	39.7501	58.29	0.454606	72.8234	66.7169	84.5395	93.8485	105.086	80.181	71.3334	78.0588	78.4904	69.1167	77.8264	49.352	82.6514	39.0702	33.9204	46.5041	38.1222	38.8775	51.392	51.059	39.4216	40.9387	41.5538	41.8698	48.5381	54.242	46.2564	52.6186	34.1947
73.0116	36.9664	-14.1721	-18.9685	53.0673	51.7572	48.4912	54.5712	56.6694	57.0328	61.495	44.1262	54.0179	64.5156	53.7535	54.7001	58.9967	37.5055	57.9376	-1.85559	71.3202	65.0614	84.8941	91.8837	102.98	79.0268	72.4059	79.7117	78.8976	70.6556	76.727	51.1228	83.1765	36.3941	33.4476	44.5821	36.7815	38.9452	53.2099	50.056	39.6911	42.04	41.4789	41.1243	48.9332	54.0905	47.6932	51.9548	35.5702

## Sheet: fig8d
	PBS+scrRNA	PBS+scrRNA	PBS+scrRNA	PBS+scrRNA	PBS+scrRNA	PBS+scrRNA	PBS+scrRNA	PBS+scrRNA	PBS+scrRNA	PBS+scrRNA	PBS+scrRNA	PBS+scrRNA	PBS+scrRNA	PBS+scrRNA	PBS+scrRNA	PBS+scrRNA	Young sEV+scrRNA	Young sEV+scrRNA	Young sEV+scrRNA	Young sEV+scrRNA	Young sEV+scrRNA	Young sEV+scrRNA	Young sEV+scrRNA	Young sEV+scrRNA	Young sEV+scrRNA	Young sEV+scrRNA	Young sEV+scrRNA	Young sEV+scrRNA	Young sEV+scrRNA	Young sEV+scrRNA	Young sEV+scrRNA	Young sEV+scrRNA	Young sEV+anti-144/149/455	Young sEV+anti-144/149/455	Young sEV+anti-144/149/455	Young sEV+anti-144/149/455	Young sEV+anti-144/149/455	Young sEV+anti-144/149/455	Young sEV+anti-144/149/455	Young sEV+anti-144/149/455	Young sEV+anti-144/149/455	Young sEV+anti-144/149/455	Young sEV+anti-144/149/455	Young sEV+anti-144/149/455	Young sEV+anti-144/149/455	Young sEV+anti-144/149/455	Young sEV+anti-144/149/455	Young sEV+anti-144/149/455
Basal	231.862	292.844	321.898	278.983	308.526	296.03	284.733	304.707	303.476	282.327	284.496	284.915	323.824	293.912	297.473	307.153	204.688	390.018	419.059	385.88	414.324	494.541	470.432	519.535	458.079	436.086	443.425	390.329	405.605	393.142	216.496	396.556	210.717	216.508	161.679	237.014	234.398	267.375	250.892	253.444	242.926	237.396	241.903	260.313	257.361	245.671	244.95	243.651
ATP-linked	193.712	238.215	300.83	230.663	262.365	245.022	258.574	17.0613	252	234.036	236.265	47.802	16.856	246.399	248.208	39.0174	194.825	319.768	341.309	364.719	348.287	451.744	399.67	453.71	414.748	369.314	376.691	333.837	343.742	66.1719	161.397	335.791	171.133	175.764	131.413	216.356	196.981	43.8303	205.881	212.42	223.015	201.686	234.393	16.564	9.38112	210.361	206.409	201.659
Maxmal	233.609	374.772	373.85	376.923	366.643	359.799	345.161	425.061	346.426	336.936	342.505	416.743	448.16	367.954	372.06	443.435	218.435	383.431	530.231	481.448	480.194	581.185	618.46	697.947	523.661	487.995	526.51	483.792	492.957	508.365	198.411	502.93	239.917	237.24	200.445	279.402	271.224	342.747	348.759	306.568	288.075	306.185	310.564	296.931	326.109	318.305	326.308	275.803
Ordinary_one-way_ANOVA_of_fig8d-Basal
Table Analyzed
Data sets analyzed	A-C
ANOVA summary
F	40.76
P value	<0.0001
P value summary	****
Significant diff. among means (P < 0.05)?	Yes
R square	0.6443
Brown-Forsythe test
F (DFn, DFd)	5.406 (2, 45)
P value	0.0079
P value summary	**
Are SDs significantly different (P < 0.05)?	Yes
Bartlett's test
Bartlett's statistic (corrected)	33.97
P value	<0.0001
P value summary	****
Are SDs significantly different (P < 0.05)?	Yes
ANOVA table	SS	DF	MS	F (DFn, DFd)	P value
Treatment (between columns)	224009	2	112004	F (2, 45) = 40.76	P<0.0001
Residual (within columns)	123645	45	2748
Total	347654	47
Data summary
Number of treatments (columns)	3
Number of values (total)	48
Number of families	1
Number of comparisons per family	3
Alpha	0.05
Tukey's multiple comparisons test	Mean Diff.	95.00% CI of diff.	Significant?	Summary	Adjusted P Value
PBS+scrRNA vs. Young sEV+scrRNA	-108.8	-153.7 to -63.90	Yes	****	<0.0001	A-B
PBS+scrRNA vs. Young sEV+anti-144/149/455	55.69	10.77 to 100.6	Yes	*	0.0118	A-C
Young sEV+scrRNA vs. Young sEV+anti-144/149/455	164.5	119.6 to 209.4	Yes	****	<0.0001	B-C
Test details	Mean 1	Mean 2	Mean Diff.	SE of diff.	n1	n2	q	DF
PBS+scrRNA vs. Young sEV+scrRNA	293.6	402.4	-108.8	18.53	16	16	8.304	45
PBS+scrRNA vs. Young sEV+anti-144/149/455	293.6	237.9	55.69	18.53	16	16	4.249	45
Young sEV+scrRNA vs. Young sEV+anti-144/149/455	402.4	237.9	164.5	18.53	16	16	12.55	45
Ordinary_one-way_ANOVA_of_fig8d-ATP-linked
Table Analyzed
Data sets analyzed	A-C
ANOVA summary
F	14.12
P value	<0.0001
P value summary	****
Significant diff. among means (P < 0.05)?	Yes
R square	0.3855
Brown-Forsythe test
F (DFn, DFd)	0.3014 (2, 45)
P value	0.7413
P value summary	ns
Are SDs significantly different (P < 0.05)?	No
Bartlett's test
Bartlett's statistic (corrected)	1.717
P value	0.4237
P value summary	ns
Are SDs significantly different (P < 0.05)?	No
ANOVA table	SS	DF	MS	F (DFn, DFd)	P value
Treatment (between columns)	247972	2	123986	F (2, 45) = 14.12	P<0.0001
Residual (within columns)	395211	45	8782
Total	643183	47
Data summary
Number of treatments (columns)	3
Number of values (total)	48
Number of families	1
Number of comparisons per family	3
Alpha	0.05
Tukey's multiple comparisons test	Mean Diff.	95.00% CI of diff.	Significant?	Summary	Adjusted P Value
PBS+scrRNA vs. Young sEV+scrRNA	-138	-218.3 to -57.74	Yes	***	0.0004	A-B
PBS+scrRNA vs. Young sEV+anti-144/149/455	25.61	-54.69 to 105.9	No	ns	0.7214	A-C
Young sEV+scrRNA vs. Young sEV+anti-144/149/455	163.7	83.35 to 244.0	Yes	****	<0.0001	B-C
Test details	Mean 1	Mean 2	Mean Diff.	SE of diff.	n1	n2	q	DF
PBS+scrRNA vs. Young sEV+scrRNA	191.7	329.7	-138	33.13	16	16	5.892	45
PBS+scrRNA vs. Young sEV+anti-144/149/455	191.7	166.1	25.61	33.13	16	16	1.093	45
Young sEV+scrRNA vs. Young sEV+anti-144/149/455	329.7	166.1	163.7	33.13	16	16	6.985	45
Ordinary_one-way_ANOVA_of_fig8d-Maxmal
Table Analyzed
Data sets analyzed	A-C
ANOVA summary
F	21.53
P value	<0.0001
P value summary	****
Significant diff. among means (P < 0.05)?	Yes
R square	0.489
Brown-Forsythe test
F (DFn, DFd)	2.958 (2, 45)
P value	0.0621
P value summary	ns
Are SDs significantly different (P < 0.05)?	No
Bartlett's test
Bartlett's statistic (corrected)	22.2
P value	<0.0001
P value summary	****
Are SDs significantly different (P < 0.05)?	Yes
ANOVA table	SS	DF	MS	F (DFn, DFd)	P value
Treatment (between columns)	291991	2	145996	F (2, 45) = 21.53	P<0.0001
Residual (within columns)	305154	45	6781
Total	597145	47
Data summary
Number of treatments (columns)	3
Number of values (total)	48
Number of families	1
Number of comparisons per family	3
Alpha	0.05
Tukey's multiple comparisons test	Mean Diff.	95.00% CI of diff.	Significant?	Summary	Adjusted P Value
PBS+scrRNA vs. Young sEV+scrRNA	-111.6	-182.2 to -41.06	Yes	**	0.0011	A-B
PBS+scrRNA vs. Young sEV+anti-144/149/455	78.47	7.904 to 149.0	Yes	*	0.0262	A-C
Young sEV+scrRNA vs. Young sEV+anti-144/149/455	190.1	119.5 to 260.6	Yes	****	<0.0001	B-C
Test details	Mean 1	Mean 2	Mean Diff.	SE of diff.	n1	n2	q	DF
PBS+scrRNA vs. Young sEV+scrRNA	370.6	482.2	-111.6	29.11	16	16	5.422	45
PBS+scrRNA vs. Young sEV+anti-144/149/455	370.6	292.2	78.47	29.11	16	16	3.811	45
Young sEV+scrRNA vs. Young sEV+anti-144/149/455	482.2	292.2	190.1	29.11	16	16	9.233	45

## Sheet: fig8e
Time (minutes)	PBS+scrRNA	PBS+scrRNA	PBS+scrRNA	PBS+scrRNA	PBS+scrRNA	PBS+scrRNA	PBS+scrRNA	PBS+scrRNA	PBS+scrRNA	PBS+scrRNA	PBS+scrRNA	PBS+scrRNA	PBS+scrRNA	PBS+scrRNA	PBS+scrRNA	PBS+scrRNA	Young sEV+scrRNA	Young sEV+scrRNA	Young sEV+scrRNA	Young sEV+scrRNA	Young sEV+scrRNA	Young sEV+scrRNA	Young sEV+scrRNA	Young sEV+scrRNA	Young sEV+scrRNA	Young sEV+scrRNA	Young sEV+scrRNA	Young sEV+scrRNA	Young sEV+scrRNA	Young sEV+scrRNA	Young sEV+scrRNA	Young sEV+scrRNA	Young sEV+anti-144/149/455	Young sEV+anti-144/149/455	Young sEV+anti-144/149/455	Young sEV+anti-144/149/455	Young sEV+anti-144/149/455	Young sEV+anti-144/149/455	Young sEV+anti-144/149/455	Young sEV+anti-144/149/455	Young sEV+anti-144/149/455	Young sEV+anti-144/149/455	Young sEV+anti-144/149/455	Young sEV+anti-144/149/455	Young sEV+anti-144/149/455	Young sEV+anti-144/149/455	Young sEV+anti-144/149/455	Young sEV+anti-144/149/455
1.30624	149.62	233.59	161.99	249.285	216.226	269.031	253.398	214.09	211.372	249.464	175.351	255.605	177.599	241.375	213.117	259.066	339.459	73.6717	324.505	393.276	264.002	322.515	291.686	421.639	352.56	339.819	349.074	283.052	328.079	318.5	394.679	384.019	201.471	153.353	197.534	205.97	255.923	191.258	208.166	192.332	228.556	212.128	200.985	187.363	212.305	185.27	188.821	211.453
7.79885	141.488	221.732	159.844	233.269	203.873	255.496	240.138	204.974	202.243	233.799	167.472	242.694	162.176	237.37	210.323	247.772	327.828	65.8835	314.971	376.948	262.104	300.796	274.164	398.771	337.018	329.674	330.922	280.115	315.093	307.537	385.17	363.893	199.205	140.503	190.215	196.926	240.88	186.169	203.192	184.417	213.016	200.954	195.156	180.894	203.084	172.473	186.257	206.558
14.2898	145.59	221.298	158.46	230.228	201.977	254.528	240.843	200.127	198.863	235.726	169.623	240.317	158.615	243.522	208.243	250.356	329.758	69.5989	317.109	375.009	255.518	300.604	276.313	394.767	340.641	328.502	327.783	282.183	317.249	311.9	387.815	367.053	198.098	140.489	195.105	197.305	240.951	189.423	202.745	183.856	215.415	202.063	194.1	180.968	204.552	169.827	186.89	205.142
20.8777	114.119	246.975	153.804	163.396	152.682	189.834	180.238	147.602	193.245	170.108	124.123	242.657	116.094	175.624	155.011	250.19	334.178	20.3486	228.217	378.421	182.734	227.608	200.331	395.901	244.833	242.837	229.023	211.83	229.955	216.087	266.067	258.304	145.388	102.604	139.261	198.388	185.294	192.581	157.163	134.913	217.085	150.63	195.976	140.506	156.438	125.376	140.325	147.123
27.3545	123.526	193.465	164.742	168.158	157.457	197.831	180.324	152.718	197.828	172.925	121.691	245.222	122.092	176.882	163.75	250.213	339.999	24.6291	230.396	383.108	188.561	232.917	210.926	395.627	252.544	246.429	235.719	215.163	233.065	222.034	274.689	263.666	151.781	102.972	143.76	197.92	186.103	193.838	156.658	141.288	218.201	152.969	197.668	142.473	160.999	124.226	142.745	153.438
33.8616	124.239	191.563	167.128	169.833	160.638	201.736	183.547	152.035	199.227	177.472	127.288	247.41	124.987	176.594	167.925	248.947	342.409	35.6905	232.6	389.187	198.581	239.207	217.976	399.324	257.936	253.501	238.324	220.516	237.298	227.469	282.373	271.02	155.581	108.726	144.679	201.519	192.494	197.566	162.227	143.185	224.012	158.934	200.998	143.397	164.986	130.952	147.731	157.423
40.4622	183.261	346.394	226.255	283.728	265.953	330.892	336.382	276.94	277.776	371.526	243.601	335.93	190.933	325.251	266.567	333.833	551.674	158.798	439.918	560.889	304.152	381.009	407.167	651.85	496.744	390.996	414.048	370.301	419.567	395.352	507.715	563.341	331.866	179.316	221.713	275.901	307.101	294.137	279.856	245.437	300.011	285.753	270.659	228.899	267.181	220.918	225.978	284.481
46.9411	171.408	300.697	218.598	263.681	235.128	303.441	297.028	267.736	259.378	328.535	215.977	330.575	175.013	305.561	225.685	331.956	511.965	133.125	430.409	531.734	288.736	343.115	366.482	611.22	431.603	393.301	385.47	345.292	397.924	386.138	473.88	487.517	282.487	168.389	227.441	261.906	282.884	272.452	246.917	227.587	287.347	266.337	261.815	209.868	252.03	202.772	216.633	251.52
53.4214	197.521	287.076	217.299	262.113	236.416	301.963	292.309	264.433	259.42	319.444	210.815	331.828	171.458	306.033	221.351	330.64	502.771	128.092	430.451	531.128	292.144	346.434	363.712	608.419	424.017	401.314	380.258	345.364	392.768	386.856	465.224	467.691	274.744	169.214	228.767	262.409	280.645	270.907	248.718	224.927	289.478	263.385	263.583	206.742	250.651	201.245	218.52	250.039
60.0085	122.237	172.054	127.68	159.779	150.503	196.598	180.267	146.984	147.25	157.581	119.402	167.591	110.639	179.235	148.895	173.77	247.869	27.057	226.884	277.802	184.756	230.245	202.851	283.899	239.608	239.463	212.04	201.812	215.231	205.849	248.884	246.094	94.8999	105.329	150.024	143.422	185.975	146.29	156.373	138.417	168.97	144.069	146.773	140.227	159.112	123.232	140.284	144.222
66.4932	126.064	174.303	126.103	163.871	155.548	202.439	183.874	147.86	146.264	166.494	124.557	174.441	115.823	178.457	155.124	175.936	250.087	26.1602	221.418	279.907	190.668	232.994	207.347	284.24	242.659	237.59	221.364	208.498	219.252	212.707	261.767	255.522	161.787	107.368	146.863	146.776	190.801	149.436	160.473	139.846	174.163	146.879	148.244	141.486	164.079	126.284	146.092	146.529
73.0116	129.225	176.807	124.248	165.129	157.739	203.5	183.785	147.946	148.381	168.493	123.326	175.387	117.048	180.503	159.48	178.704	249.955	26.3154	219.665	279.878	192.339	230.567	207.334	287.504	242.276	239.362	223.457	208.84	221.232	212.007	261.647	258.313	164.54	105.057	138.35	148.279	192.967	150.153	161.317	140.853	174.25	147.728	149.234	141.119	162.984	128.914	149.772	148.738

## Sheet: fig8f
	PBS+scrRNA	PBS+scrRNA	PBS+scrRNA	PBS+scrRNA	PBS+scrRNA	PBS+scrRNA	PBS+scrRNA	PBS+scrRNA	PBS+scrRNA	PBS+scrRNA	PBS+scrRNA	PBS+scrRNA	PBS+scrRNA	PBS+scrRNA	PBS+scrRNA	PBS+scrRNA	Young sEV+scrRNA	Young sEV+scrRNA	Young sEV+scrRNA	Young sEV+scrRNA	Young sEV+scrRNA	Young sEV+scrRNA	Young sEV+scrRNA	Young sEV+scrRNA	Young sEV+scrRNA	Young sEV+scrRNA	Young sEV+scrRNA	Young sEV+scrRNA	Young sEV+scrRNA	Young sEV+scrRNA	Young sEV+scrRNA	Young sEV+scrRNA	Young sEV+anti-144/149/455	Young sEV+anti-144/149/455	Young sEV+anti-144/149/455	Young sEV+anti-144/149/455	Young sEV+anti-144/149/455	Young sEV+anti-144/149/455	Young sEV+anti-144/149/455	Young sEV+anti-144/149/455	Young sEV+anti-144/149/455	Young sEV+anti-144/149/455	Young sEV+anti-144/149/455	Young sEV+anti-144/149/455	Young sEV+anti-144/149/455	Young sEV+anti-144/149/455	Young sEV+anti-144/149/455	Young sEV+anti-144/149/455
Basal	15.4244	47.4283	33.7403	69.3973	48.3242	53.0572	56.2639	57.1133	55.9791	67.3055	42.9151	68.2524	46.3527	58.9133	55.1999	71.8363	77.7404	39.7233	93.5524	97.0409	71.436	67.802	66.8164	114.531	94.3588	92.0838	109.558	71.617	95.8406	94.83	123.403	108.371	37.4175	33.1348	43.3518	50.1496	50.0793	36.7322	42.7185	44.5707	38.8525	54.0743	46.9126	39.4076	39.0044	46.1892	40.1652	60.029
ATP-linked	17.9618	28.2664	8.18535	65.1106	46.4158	57.6656	73.0735	52.2561	4.41524	60.8742	45.7807	12.9485	40.0842	60.4881	46.574	10.1183	5.28012	41.2544	84.5746	14.8546	73.5431	67.8794	63.2376	3.14359	84.4744	83.2451	95.2034	64.9524	82.0275	85.5037	110.481	100.227	47.4238	37.5314	46.4549	8.04978	54.7778	1.83451	46.5342	43.129	11.4704	47.9851	5.0089	38.4207	42.085	48.2471	43.5123	53.12
Maximal	71.4573	112.773	91.1956	98.2413	80.8672	99.5239	108.435	116.573	113.156	152.951	86.2586	157.387	55.6342	127.576	66.2278	154.704	252.684	101.932	209.033	251.221	101.476	113.44	156.364	324.179	181.358	163.724	158.894	136.866	173.516	174.148	203.457	212.169	112.957	61.8458	81.9035	115.632	89.844	121.47	88.2451	85.0814	115.314	116.506	115.339	65.2558	86.5718	74.9613	72.4281	103.51
Ordinary_one-way_ANOVA_of_fig8f-Basal
Table Analyzed
Data sets analyzed	A-C
ANOVA summary
F	37.27
P value	<0.0001
P value summary	****
Significant diff. among means (P < 0.05)?	Yes
R square	0.6236
Brown-Forsythe test
F (DFn, DFd)	3.957 (2, 45)
P value	0.0261
P value summary	*
Are SDs significantly different (P < 0.05)?	Yes
Bartlett's test
Bartlett's statistic (corrected)	15.42
P value	0.0004
P value summary	***
Are SDs significantly different (P < 0.05)?	Yes
ANOVA table	SS	DF	MS	F (DFn, DFd)	P value
Treatment (between columns)	17911	2	8956	F (2, 45) = 37.27	P<0.0001
Residual (within columns)	10812	45	240.3
Total	28724	47
Data summary
Number of treatments (columns)	3
Number of values (total)	48
Number of families	1
Number of comparisons per family	3
Alpha	0.05
Tukey's multiple comparisons test	Mean Diff.	95.00% CI of diff.	Significant?	Summary	Adjusted P Value
PBS+scrRNA vs. Young sEV+scrRNA	-35.7	-48.98 to -22.42	Yes	****	<0.0001	A-B
PBS+scrRNA vs. Young sEV+anti-144/149/455	9.045	-4.237 to 22.33	No	ns	0.2355	A-C
Young sEV+scrRNA vs. Young sEV+anti-144/149/455	44.74	31.46 to 58.03	Yes	****	<0.0001	B-C
Test details	Mean 1	Mean 2	Mean Diff.	SE of diff.	n1	n2	q	DF
PBS+scrRNA vs. Young sEV+scrRNA	52.97	88.67	-35.7	5.48	16	16	9.213	45
PBS+scrRNA vs. Young sEV+anti-144/149/455	52.97	43.92	9.045	5.48	16	16	2.334	45
Young sEV+scrRNA vs. Young sEV+anti-144/149/455	88.67	43.92	44.74	5.48	16	16	11.55	45
Ordinary_one-way_ANOVA_of_fig8f-ATP-linked
Table Analyzed
Data sets analyzed	A-C
ANOVA summary
F	6.779
P value	0.0027
P value summary	**
Significant diff. among means (P < 0.05)?	Yes
R square	0.2315
Brown-Forsythe test
F (DFn, DFd)	1.669 (2, 45)
P value	0.1999
P value summary	ns
Are SDs significantly different (P < 0.05)?	No
Bartlett's test
Bartlett's statistic (corrected)	5.539
P value	0.0627
P value summary	ns
Are SDs significantly different (P < 0.05)?	No
ANOVA table	SS	DF	MS	F (DFn, DFd)	P value
Treatment (between columns)	8795	2	4397	F (2, 45) = 6.779	P=0.0027
Residual (within columns)	29192	45	648.7
Total	37986	47
Data summary
Number of treatments (columns)	3
Number of values (total)	48
Number of families	1
Number of comparisons per family	3
Alpha	0.05
Tukey's multiple comparisons test	Mean Diff.	95.00% CI of diff.	Significant?	Summary	Adjusted P Value
PBS+scrRNA vs. Young sEV+scrRNA	-26.85	-48.68 to -5.030	Yes	*	0.0126	A-B
PBS+scrRNA vs. Young sEV+anti-144/149/455	3.415	-18.41 to 25.24	No	ns	0.9239	A-C
Young sEV+scrRNA vs. Young sEV+anti-144/149/455	30.27	8.444 to 52.09	Yes	**	0.0044	B-C
Test details	Mean 1	Mean 2	Mean Diff.	SE of diff.	n1	n2	q	DF
PBS+scrRNA vs. Young sEV+scrRNA	39.39	66.24	-26.85	9.005	16	16	4.217	45
PBS+scrRNA vs. Young sEV+anti-144/149/455	39.39	35.97	3.415	9.005	16	16	0.5363	45
Young sEV+scrRNA vs. Young sEV+anti-144/149/455	66.24	35.97	30.27	9.005	16	16	4.754	45
Ordinary_one-way_ANOVA_of_fig8f-Maximal
Table Analyzed
Data sets analyzed	A-C
ANOVA summary
F	22.21
P value	<0.0001
P value summary	****
Significant diff. among means (P < 0.05)?	Yes
R square	0.4967
Brown-Forsythe test
F (DFn, DFd)	4.501 (2, 45)
P value	0.0165
P value summary	*
Are SDs significantly different (P < 0.05)?	Yes
Bartlett's test
Bartlett's statistic (corrected)	16.81
P value	0.0002
P value summary	***
Are SDs significantly different (P < 0.05)?	Yes
ANOVA table	SS	DF	MS	F (DFn, DFd)	P value
Treatment (between columns)	73084	2	36542	F (2, 45) = 22.21	P<0.0001
Residual (within columns)	74054	45	1646
Total	147138	47
Data summary
Number of treatments (columns)	3
Number of values (total)	48
Number of families	1
Number of comparisons per family	3
Alpha	0.05
Tukey's multiple comparisons test	Mean Diff.	95.00% CI of diff.	Significant?	Summary	Adjusted P Value
PBS+scrRNA vs. Young sEV+scrRNA	-76.34	-111.1 to -41.58	Yes	****	<0.0001	A-B
PBS+scrRNA vs. Young sEV+anti-144/149/455	11.63	-23.13 to 46.39	No	ns	0.6983	A-C
Young sEV+scrRNA vs. Young sEV+anti-144/149/455	87.97	53.21 to 122.7	Yes	****	<0.0001	B-C
Test details	Mean 1	Mean 2	Mean Diff.	SE of diff.	n1	n2	q	DF
PBS+scrRNA vs. Young sEV+scrRNA	105.8	182.2	-76.34	14.34	16	16	7.528	45
PBS+scrRNA vs. Young sEV+anti-144/149/455	105.8	94.18	11.63	14.34	16	16	1.147	45
Young sEV+scrRNA vs. Young sEV+anti-144/149/455	182.2	94.18	87.97	14.34	16	16	8.675	45

## Sheet: fig8g
	PBS+scrRNA	PBS+scrRNA	PBS+scrRNA	PBS+scrRNA	PBS+scrRNA	PBS+scrRNA	Young sEV+scrRNA	Young sEV+scrRNA	Young sEV+scrRNA	Young sEV+scrRNA	Young sEV+scrRNA	Young sEV+scrRNA	Young sEV+anti-144/149/455	Young sEV+anti-144/149/455	Young sEV+anti-144/149/455	Young sEV+anti-144/149/455	Young sEV+anti-144/149/455	Young sEV+anti-144/149/455
NE-4C	1.09051	1.03859	0.989845	0.993907	0.960353	0.926799	1.277	1.28265	1.23709	1.21837	1.21413	1.31197	0.978366	1.00892	1.01457	0.961766	0.785166	0.867991
C2C12	1.03055	1.02142	1.00863	0.989061	0.991018	0.959311	1.37529	1.36459	1.23633	1.32506	1.30392	1.23685	0.708784	0.958006	0.826088	0.956571	0.931388	0.891329
Ordinary_one-way_ANOVA_of_fig8g-NE4C
Table Analyzed
Data sets analyzed	A-C
ANOVA summary
F	39.37
P value	<0.0001
P value summary	****
Significant diff. among means (P < 0.05)?	Yes
R square	0.84
Brown-Forsythe test
F (DFn, DFd)	0.7441 (2, 15)
P value	0.4919
P value summary	ns
Are SDs significantly different (P < 0.05)?	No
Bartlett's test
Bartlett's statistic (corrected)	3.09
P value	0.2133
P value summary	ns
Are SDs significantly different (P < 0.05)?	No
ANOVA table	SS	DF	MS	F (DFn, DFd)	P value
Treatment (between columns)	0.3459	2	0.1729	F (2, 15) = 39.37	P<0.0001
Residual (within columns)	0.06588	15	0.004392
Total	0.4117	17
Data summary
Number of treatments (columns)	3
Number of values (total)	18
Number of families	1
Number of comparisons per family	3
Alpha	0.05
Tukey's multiple comparisons test	Mean Diff.	95.00% CI of diff.	Significant?	Summary	Adjusted P Value
PBS+scrRNA vs. Young sEV+scrRNA	-0.2569	-0.3563 to -0.1575	Yes	****	<0.0001	A-B
PBS+scrRNA vs. Young sEV+anti-144/149/455	0.06387	-0.03552 to 0.1633	No	ns	0.2489	A-C
Young sEV+scrRNA vs. Young sEV+anti-144/149/455	0.3207	0.2213 to 0.4201	Yes	****	<0.0001	B-C
Test details	Mean 1	Mean 2	Mean Diff.	SE of diff.	n1	n2	q	DF
PBS+scrRNA vs. Young sEV+scrRNA	1	1.257	-0.2569	0.03826	6	6	9.494	15
PBS+scrRNA vs. Young sEV+anti-144/149/455	1	0.9361	0.06387	0.03826	6	6	2.361	15
Young sEV+scrRNA vs. Young sEV+anti-144/149/455	1.257	0.9361	0.3207	0.03826	6	6	11.85	15
Ordinary_one-way_ANOVA_of_fig8g-C2C12
Table Analyzed
Data sets analyzed	A-C
ANOVA summary
F	64.05
P value	<0.0001
P value summary	****
Significant diff. among means (P < 0.05)?	Yes
R square	0.8952
Brown-Forsythe test
F (DFn, DFd)	1.891 (2, 15)
P value	0.1852
P value summary	ns
Are SDs significantly different (P < 0.05)?	No
Bartlett's test
Bartlett's statistic (corrected)	6.572
P value	0.0374
P value summary	*
Are SDs significantly different (P < 0.05)?	Yes
ANOVA table	SS	DF	MS	F (DFn, DFd)	P value
Treatment (between columns)	0.5848	2	0.2924	F (2, 15) = 64.05	P<0.0001
Residual (within columns)	0.06848	15	0.004566
Total	0.6533	17
Data summary
Number of treatments (columns)	3
Number of values (total)	18
Number of families	1
Number of comparisons per family	3
Alpha	0.05
Tukey's multiple comparisons test	Mean Diff.	95.00% CI of diff.	Significant?	Summary	Adjusted P Value
PBS+scrRNA vs. Young sEV+scrRNA	-0.307	-0.4083 to -0.2057	Yes	****	<0.0001	A-B
PBS+scrRNA vs. Young sEV+anti-144/149/455	0.1213	0.01998 to 0.2226	Yes	*	0.0185	A-C
Young sEV+scrRNA vs. Young sEV+anti-144/149/455	0.4283	0.3270 to 0.5296	Yes	****	<0.0001	B-C
Test details	Mean 1	Mean 2	Mean Diff.	SE of diff.	n1	n2	q	DF
PBS+scrRNA vs. Young sEV+scrRNA	1	1.307	-0.307	0.03901	6	6	11.13	15
PBS+scrRNA vs. Young sEV+anti-144/149/455	1	0.8787	0.1213	0.03901	6	6	4.398	15
Young sEV+scrRNA vs. Young sEV+anti-144/149/455	1.307	0.8787	0.4283	0.03901	6	6	15.53	15

## Sheet: fig8h
	PBS+scrRNA	PBS+scrRNA	PBS+scrRNA	PBS+scrRNA	PBS+scrRNA	PBS+scrRNA	Young sEV+scrRNA	Young sEV+scrRNA	Young sEV+scrRNA	Young sEV+scrRNA	Young sEV+scrRNA	Young sEV+scrRNA	Young sEV+anti-144/149/455	Young sEV+anti-144/149/455	Young sEV+anti-144/149/455	Young sEV+anti-144/149/455	Young sEV+anti-144/149/455	Young sEV+anti-144/149/455
NE-4C	0.007614	0.008039	0.007842	0.007883	0.008204	0.007821	0.011364	0.011913	0.012234	0.012213	0.012389	0.0108251	0.007531	0.00807	0.008339	0.008411	0.008515	0.00838
C2C12	0.007427	0.008443	0.007189	0.008318	0.008826	0.007862	0.009903	0.010577	0.010701	0.010825	0.010971	0.01013	0.007355	0.007956	0.00808	0.00809	0.008287	0.00839
Ordinary_one-way_ANOVA_of_fig8h-NE4C
Table Analyzed
Data sets analyzed	A-C
ANOVA summary
F	157.5
P value	<0.0001
P value summary	****
Significant diff. among means (P < 0.05)?	Yes
R square	0.9545
Brown-Forsythe test
F (DFn, DFd)	1.545 (2, 15)
P value	0.2454
P value summary	ns
Are SDs significantly different (P < 0.05)?	No
Bartlett's test
Bartlett's statistic (corrected)	5.029
P value	0.0809
P value summary	ns
Are SDs significantly different (P < 0.05)?	No
ANOVA table	SS	DF	MS	F (DFn, DFd)	P value
Treatment (between columns)	5.71e-05	2	2.855e-05	F (2, 15) = 157.5	P<0.0001
Residual (within columns)	2.719e-06	15	1.813e-07
Total	5.982e-05	17
Data summary
Number of treatments (columns)	3
Number of values (total)	18
Number of families	1
Number of comparisons per family	3
Alpha	0.05
Tukey's multiple comparisons test	Mean Diff.	95.00% CI of diff.	Significant?	Summary	Adjusted P Value
PBS+scrRNA vs. Young sEV+scrRNA	-0.003923	-0.004561 to -0.003284	Yes	****	<0.0001	A-B
PBS+scrRNA vs. Young sEV+anti-144/149/455	-0.0003072	-0.0009457 to 0.0003313	No	ns	0.4438	A-C
Young sEV+scrRNA vs. Young sEV+anti-144/149/455	0.003615	0.002977 to 0.004254	Yes	****	<0.0001	B-C
Test details	Mean 1	Mean 2	Mean Diff.	SE of diff.	n1	n2	q	DF
PBS+scrRNA vs. Young sEV+scrRNA	0.007901	0.01182	-0.003923	0.0002458	6	6	22.57	15
PBS+scrRNA vs. Young sEV+anti-144/149/455	0.007901	0.008208	-0.0003072	0.0002458	6	6	1.767	15
Young sEV+scrRNA vs. Young sEV+anti-144/149/455	0.01182	0.008208	0.003615	0.0002458	6	6	20.8	15
Ordinary_one-way_ANOVA_of_fig8h-C2C12
Table Analyzed
Data sets analyzed	A-C
ANOVA summary
F	53.65
P value	<0.0001
P value summary	****
Significant diff. among means (P < 0.05)?	Yes
R square	0.8773
Brown-Forsythe test
F (DFn, DFd)	1.783 (2, 15)
P value	0.202
P value summary	ns
Are SDs significantly different (P < 0.05)?	No
Bartlett's test
Bartlett's statistic (corrected)	1.619
P value	0.4451
P value summary	ns
Are SDs significantly different (P < 0.05)?	No
ANOVA table	SS	DF	MS	F (DFn, DFd)	P value
Treatment (between columns)	2.499e-05	2	1.249e-05	F (2, 15) = 53.65	P<0.0001
Residual (within columns)	3.493e-06	15	2.329e-07
Total	2.848e-05	17
Data summary
Number of treatments (columns)	3
Number of values (total)	18
Number of families	1
Number of comparisons per family	3
Alpha	0.05
Tukey's multiple comparisons test	Mean Diff.	95.00% CI of diff.	Significant?	Summary	Adjusted P Value
PBS+scrRNA vs. Young sEV+scrRNA	-0.002505	-0.003229 to -0.001782	Yes	****	<0.0001	A-B
PBS+scrRNA vs. Young sEV+anti-144/149/455	-1.217e-05	-0.0007358 to 0.0007115	No	ns	0.9989	A-C
Young sEV+scrRNA vs. Young sEV+anti-144/149/455	0.002493	0.001769 to 0.003217	Yes	****	<0.0001	B-C
Test details	Mean 1	Mean 2	Mean Diff.	SE of diff.	n1	n2	q	DF
PBS+scrRNA vs. Young sEV+scrRNA	0.008011	0.01052	-0.002505	0.0002786	6	6	12.72	15
PBS+scrRNA vs. Young sEV+anti-144/149/455	0.008011	0.008023	-1.217e-05	0.0002786	6	6	0.06176	15
Young sEV+scrRNA vs. Young sEV+anti-144/149/455	0.01052	0.008023	0.002493	0.0002786	6	6	12.66	15

## Sheet: fig8i
	PBS+scrRNA	PBS+scrRNA	PBS+scrRNA	PBS+scrRNA	PBS+scrRNA	PBS+scrRNA	Young sEV+scrRNA	Young sEV+scrRNA	Young sEV+scrRNA	Young sEV+scrRNA	Young sEV+scrRNA	Young sEV+scrRNA	Young sEV+anti-144/149/455	Young sEV+anti-144/149/455	Young sEV+anti-144/149/455	Young sEV+anti-144/149/455	Young sEV+anti-144/149/455	Young sEV+anti-144/149/455
NE-4C	1.25446	1.12538	1.15969	0.821921	0.801295	0.837255	1.72557	1.96392	1.7823	4.76023	4.63876	3.47834	1.25157	1.12538	1.10221	1.15701	1.0946	1.22298
C2C12	1.21017	1.40952	1.18526	0.668287	0.828481	0.698278	1.89896	1.95234	2.10702	4.06111	3.82433	3.54358	1.38051	1.21859	1.36151	1.57121	1.41933	1.65314
Ordinary_one-way_ANOVA_of_fig8i-NE4C
Table Analyzed
Data sets analyzed	A-C
ANOVA summary
F	11.35
P value	0.001
P value summary	***
Significant diff. among means (P < 0.05)?	Yes
R square	0.6021
Brown-Forsythe test
F (DFn, DFd)	21.87 (2, 15)
P value	<0.0001
P value summary	****
Are SDs significantly different (P < 0.05)?	Yes
Bartlett's test
Bartlett's statistic (corrected)	31.48
P value	<0.0001
P value summary	****
Are SDs significantly different (P < 0.05)?	Yes
ANOVA table	SS	DF	MS	F (DFn, DFd)	P value
Treatment (between columns)	15.74	2	7.868	F (2, 15) = 11.35	P=0.0010
Residual (within columns)	10.4	15	0.6932
Total	26.13	17
Data summary
Number of treatments (columns)	3
Number of values (total)	18
Number of families	1
Number of comparisons per family	3
Alpha	0.05
Tukey's multiple comparisons test	Mean Diff.	95.00% CI of diff.	Significant?	Summary	Adjusted P Value
PBS+scrRNA vs. Young sEV+scrRNA	-2.058	-3.307 to -0.8096	Yes	**	0.0018	A-B
PBS+scrRNA vs. Young sEV+anti-144/149/455	-0.159	-1.408 to 1.090	No	ns	0.9417	A-C
Young sEV+scrRNA vs. Young sEV+anti-144/149/455	1.899	0.6507 to 3.148	Yes	**	0.0034	B-C
Test details	Mean 1	Mean 2	Mean Diff.	SE of diff.	n1	n2	q	DF
PBS+scrRNA vs. Young sEV+scrRNA	1	3.058	-2.058	0.4807	6	6	6.055	15
PBS+scrRNA vs. Young sEV+anti-144/149/455	1	1.159	-0.159	0.4807	6	6	0.4677	15
Young sEV+scrRNA vs. Young sEV+anti-144/149/455	3.058	1.159	1.899	0.4807	6	6	5.588	15
Ordinary_one-way_ANOVA_of_fig8i-C2C12
Table Analyzed
Data sets analyzed	A-C
ANOVA summary
F	15.49
P value	0.0002
P value summary	***
Significant diff. among means (P < 0.05)?	Yes
R square	0.6738
Brown-Forsythe test
F (DFn, DFd)	56.55 (2, 15)
P value	<0.0001
P value summary	****
Are SDs significantly different (P < 0.05)?	Yes
Bartlett's test
Bartlett's statistic (corrected)	14.5
P value	0.0007
P value summary	***
Are SDs significantly different (P < 0.05)?	Yes
ANOVA table	SS	DF	MS	F (DFn, DFd)	P value
Treatment (between columns)	11.87	2	5.933	F (2, 15) = 15.49	P=0.0002
Residual (within columns)	5.744	15	0.3829
Total	17.61	17
Data summary
Number of treatments (columns)	3
Number of values (total)	18
Number of families	1
Number of comparisons per family	3
Alpha	0.05
Tukey's multiple comparisons test	Mean Diff.	95.00% CI of diff.	Significant?	Summary	Adjusted P Value
PBS+scrRNA vs. Young sEV+scrRNA	-1.898	-2.826 to -0.9699	Yes	***	0.0002	A-B
PBS+scrRNA vs. Young sEV+anti-144/149/455	-0.434	-1.362 to 0.4940	No	ns	0.4629	A-C
Young sEV+scrRNA vs. Young sEV+anti-144/149/455	1.464	0.5358 to 2.392	Yes	**	0.0026	B-C
Test details	Mean 1	Mean 2	Mean Diff.	SE of diff.	n1	n2	q	DF
PBS+scrRNA vs. Young sEV+scrRNA	1	2.898	-1.898	0.3573	6	6	7.513	15
PBS+scrRNA vs. Young sEV+anti-144/149/455	1	1.434	-0.434	0.3573	6	6	1.718	15
Young sEV+scrRNA vs. Young sEV+anti-144/149/455	2.898	1.434	1.464	0.3573	6	6	5.794	15

## Sheet: fig8j
	PBS+scrRNA	PBS+scrRNA	PBS+scrRNA	PBS+scrRNA	PBS+scrRNA	PBS+scrRNA	Young sEV+scrRNA	Young sEV+scrRNA	Young sEV+scrRNA	Young sEV+scrRNA	Young sEV+scrRNA	Young sEV+scrRNA	Young sEV+anti-144/149/455	Young sEV+anti-144/149/455	Young sEV+anti-144/149/455	Young sEV+anti-144/149/455	Young sEV+anti-144/149/455	Young sEV+anti-144/149/455
NE-4C	0.871799	1.12702	0.901891	1.09929	0.871797	1.12702	0.415604	0.122987	0.437067	0.141438	0.571268	0.511599	1.30835	0.724579	1.28902	0.740373	1.29886	1.21572
C2C12	0.902424	1.24045	0.801291	1.05584	0.901892	1.09929	0.612073	0.649291	0.664377	0.663312	0.540388	0.515189	0.938077	1.00736	0.8526	0.914134	1.28988	0.950677
Ordinary_one-way_ANOVA_of_fig8j-NE4C					F8j_NE-4C_p21
Table Analyzed
Data sets analyzed	A-C
ANOVA summary
F	21.18
P value	<0.0001				F8j_NE-4C_β-actin
P value summary	****
Significant diff. among means (P < 0.05)?	Yes
R square	0.7385
Brown-Forsythe test
F (DFn, DFd)	0.4475 (2, 15)
P value	0.6475
P value summary	ns				F8j_C2C12_p21
Are SDs significantly different (P < 0.05)?	No
Bartlett's test
Bartlett's statistic (corrected)	2.679
P value	0.262				F8j_C2C12_b-actin
P value summary	ns
Are SDs significantly different (P < 0.05)?	No
ANOVA table	SS	DF	MS	F (DFn, DFd)	P value
Treatment (between columns)	1.885	2	0.9423	F (2, 15) = 21.18	P<0.0001
Residual (within columns)	0.6672	15	0.04448
Total	2.552	17
Data summary
Number of treatments (columns)	3
Number of values (total)	18
Number of families	1
Number of comparisons per family	3
Alpha	0.05
Tukey's multiple comparisons test	Mean Diff.	95.00% CI of diff.	Significant?	Summary	Adjusted P Value
PBS+scrRNA vs. Young sEV+scrRNA	0.6331	0.3169 to 0.9494	Yes	***	0.0003	A-B
PBS+scrRNA vs. Young sEV+anti-144/149/455	-0.09635	-0.4126 to 0.2199	No	ns	0.7139	A-C
Young sEV+scrRNA vs. Young sEV+anti-144/149/455	-0.7295	-1.046 to -0.4132	Yes	****	<0.0001	B-C
Test details	Mean 1	Mean 2	Mean Diff.	SE of diff.	n1	n2	q	DF
PBS+scrRNA vs. Young sEV+scrRNA	0.9998	0.3667	0.6331	0.1218	6	6	7.353	15
PBS+scrRNA vs. Young sEV+anti-144/149/455	0.9998	1.096	-0.09635	0.1218	6	6	1.119	15
Young sEV+scrRNA vs. Young sEV+anti-144/149/455	0.3667	1.096	-0.7295	0.1218	6	6	8.472	15
Ordinary_one-way_ANOVA_of_fig8j-C2C12
Table Analyzed
Data sets analyzed	A-C
ANOVA summary
F	16.82
P value	0.0001
P value summary	***
Significant diff. among means (P < 0.05)?	Yes
R square	0.6916
Brown-Forsythe test
F (DFn, DFd)	1.202 (2, 15)
P value	0.3279
P value summary	ns
Are SDs significantly different (P < 0.05)?	No
Bartlett's test
Bartlett's statistic (corrected)	3.68
P value	0.1589
P value summary	ns
Are SDs significantly different (P < 0.05)?	No
ANOVA table	SS	DF	MS	F (DFn, DFd)	P value
Treatment (between columns)	0.6046	2	0.3023	F (2, 15) = 16.82	P=0.0001
Residual (within columns)	0.2696	15	0.01798
Total	0.8743	17
Data summary
Number of treatments (columns)	3
Number of values (total)	18
Number of families	1
Number of comparisons per family	3
Alpha	0.05
Tukey's multiple comparisons test	Mean Diff.	95.00% CI of diff.	Significant?	Summary	Adjusted P Value
PBS+scrRNA vs. Young sEV+scrRNA	0.3928	0.1917 to 0.5938	Yes	***	0.0004	A-B
PBS+scrRNA vs. Young sEV+anti-144/149/455	0.008074	-0.1930 to 0.2091	No	ns	0.994	A-C
Young sEV+scrRNA vs. Young sEV+anti-144/149/455	-0.3847	-0.5858 to -0.1836	Yes	***	0.0005	B-C
Test details	Mean 1	Mean 2	Mean Diff.	SE of diff.	n1	n2	q	DF
PBS+scrRNA vs. Young sEV+scrRNA	1	0.6074	0.3928	0.07741	6	6	7.175	15
PBS+scrRNA vs. Young sEV+anti-144/149/455	1	0.9921	0.008074	0.07741	6	6	0.1475	15
Young sEV+scrRNA vs. Young sEV+anti-144/149/455	0.6074	0.9921	-0.3847	0.07741	6	6	7.028	15

## Sheet: fig8k
	PBS+scrRNA	PBS+scrRNA	PBS+scrRNA	PBS+scrRNA	PBS+scrRNA	PBS+scrRNA	Young sEV+scrRNA	Young sEV+scrRNA	Young sEV+scrRNA	Young sEV+scrRNA	Young sEV+scrRNA	Young sEV+scrRNA	Young sEV+anti-144/149/455	Young sEV+anti-144/149/455	Young sEV+anti-144/149/455	Young sEV+anti-144/149/455	Young sEV+anti-144/149/455	Young sEV+anti-144/149/455
NE-4C	0.960019	1.12335	0.729241	1.1874	0.874802	1.1252	0.249619	0.32409	0.499238	0.519238	0.480906	0.431071	1.17919	1.75054	0.897801	0.998477	1.12125	1.14044
C2C12	0.805413	1.10023	0.769042	0.660273	0.888714	1.11129	0.27697	0.198581	0.569513	0.437635	0.515968	0.548864	1.22643	0.897802	0.865217	1.00079	0.997328	0.98746
Ordinary_one-way_ANOVA_of_fig8k-NE4C
Table Analyzed
Data sets analyzed	A-C
ANOVA summary
F	21.8
P value	<0.0001
P value summary	****
Significant diff. among means (P < 0.05)?	Yes
R square	0.744
Brown-Forsythe test
F (DFn, DFd)	0.5955 (2, 15)
P value	0.5638
P value summary	ns
Are SDs significantly different (P < 0.05)?	No
Bartlett's test
Bartlett's statistic (corrected)	4.411
P value	0.1102
P value summary	ns
Are SDs significantly different (P < 0.05)?	No
ANOVA table	SS	DF	MS	F (DFn, DFd)	P value
Treatment (between columns)	1.912	2	0.9559	F (2, 15) = 21.80	P<0.0001
Residual (within columns)	0.6578	15	0.04386
Total	2.57	17
Data summary
Number of treatments (columns)	3
Number of values (total)	18
Number of families	1
Number of comparisons per family	3
Alpha	0.05
Tukey's multiple comparisons test	Mean Diff.	95.00% CI of diff.	Significant?	Summary	Adjusted P Value
PBS+scrRNA vs. Young sEV+scrRNA	0.5826	0.2686 to 0.8967	Yes	***	0.0006	A-B
PBS+scrRNA vs. Young sEV+anti-144/149/455	-0.1813	-0.4953 to 0.1328	No	ns	0.3191	A-C
Young sEV+scrRNA vs. Young sEV+anti-144/149/455	-0.7639	-1.078 to -0.4499	Yes	****	<0.0001	B-C
Test details	Mean 1	Mean 2	Mean Diff.	SE of diff.	n1	n2	q	DF
PBS+scrRNA vs. Young sEV+scrRNA	1	0.4174	0.5826	0.1209	6	6	6.815	15
PBS+scrRNA vs. Young sEV+anti-144/149/455	1	1.181	-0.1813	0.1209	6	6	2.12	15
Young sEV+scrRNA vs. Young sEV+anti-144/149/455	0.4174	1.181	-0.7639	0.1209	6	6	8.935	15
Ordinary_one-way_ANOVA_of_fig8k-C2C12
Table Analyzed
Data sets analyzed	A-C
ANOVA summary
F	22.72
P value	<0.0001
P value summary	****
Significant diff. among means (P < 0.05)?	Yes
R square	0.7518
Brown-Forsythe test
F (DFn, DFd)	0.6823 (2, 15)
P value	0.5205
P value summary	ns
Are SDs significantly different (P < 0.05)?	No
Bartlett's test
Bartlett's statistic (corrected)	0.6201
P value	0.7334
P value summary	ns
Are SDs significantly different (P < 0.05)?	No
ANOVA table	SS	DF	MS	F (DFn, DFd)	P value
Treatment (between columns)	1.107	2	0.5535	F (2, 15) = 22.72	P<0.0001
Residual (within columns)	0.3655	15	0.02437
Total	1.473	17
Data summary
Number of treatments (columns)	3
Number of values (total)	18
Number of families	1
Number of comparisons per family	3
Alpha	0.05
Tukey's multiple comparisons test	Mean Diff.	95.00% CI of diff.	Significant?	Summary	Adjusted P Value
PBS+scrRNA vs. Young sEV+scrRNA	0.4646	0.2305 to 0.6987	Yes	***	0.0003	A-B
PBS+scrRNA vs. Young sEV+anti-144/149/455	-0.1067	-0.3408 to 0.1274	No	ns	0.4804	A-C
Young sEV+scrRNA vs. Young sEV+anti-144/149/455	-0.5712	-0.8053 to -0.3372	Yes	****	<0.0001	B-C
Test details	Mean 1	Mean 2	Mean Diff.	SE of diff.	n1	n2	q	DF
PBS+scrRNA vs. Young sEV+scrRNA	0.8892	0.4246	0.4646	0.09012	6	6	7.29	15
PBS+scrRNA vs. Young sEV+anti-144/149/455	0.8892	0.9958	-0.1067	0.09012	6	6	1.674	15
Young sEV+scrRNA vs. Young sEV+anti-144/149/455	0.4246	0.9958	-0.5712	0.09012	6	6	8.964	15

[truncated: 2 more sheets: fig8l, fig8m]
